# Supplementary material for: Effects of four different antihypertensive drugs on plasma metabolomic profiles in patients with essential hypertension
Source: PLoS One. 2017 Nov 9;12(11):e0187729. doi: 10.1371/journal.pone.0187729 (PMC5679533; doi:10.1371/journal.pone.0187729)
Supplement: S1 Table — (XLSX) [file pone.0187729.s001.xlsx]

## Sheet: S1 Table
			Drug-induced changes in biochemical concentrations. P-values from Wilcoxon signed-rank test.												Covariates used for calculation of baseline metabolite concentration residuals. Normalized values and means of three placebo periods were used. In stepwise regression (inclusion criterion: P < .10) tested covariates were: age, body mass index (BMI), current smoking, serum creatinine (S-Creat), daily urinary Na excretion (dU-Na; normalized value) and serum glucose (S-Gluc).
			Amlodipin ‌(n=38)			Bisoprolol (n=41)			Hydrochlorothiazide (n=39)			Losartan (n=42)
Biochemical	Superpathway	Subpathway	Median change	Median change (%)	P	Median change	Median change (%)	P	Median change	Median change (%)	P	Median change	Median change (%)	P
glycine	Amino acid	Glycine, serine and threonine metabolism	0.0167	0.016884	0.267241	-0.0288333	-0.0291511	0.367798	-0.0549667	-0.0555724	0.0577119	0.00411667	0.00416203	0.749843	BMI, S-Creat
N-acetylglycine	Amino acid	Glycine, serine and threonine metabolism	-0.0150333	-0.014255	0.231526	-0.0442	-0.0419116	0.141352	-0.115833	-0.109836	0.00269692	-0.109317	-0.103657	0.00561318	S-Creat
dimethylglycine	Amino acid	Glycine, serine and threonine metabolism	-0.01665	-0.0158135	0.286461	-0.00673333	-0.00639504	0.825642	0.0209667	0.0199133	0.0294821	-0.0185833	-0.0176497	0.402169	Smoking, S-Gluc
betaine	Amino acid	Glycine, serine and threonine metabolism	-0.0171833	-0.0171047	0.3882	0.0422	0.0420068	0.211124	-0.0174	-0.0173203	0.812475	0.0311833	0.0310405	0.657129	BMI, S-Creat, S-Gluc
serine	Amino acid	Glycine, serine and threonine metabolism	0.0395667	0.039535	0.0445833	-0.0357667	-0.0357381	0.141352	-0.0295	-0.0294764	0.44277	-0.00125	-0.001249	0.285041	BMI
N-acetylserine	Amino acid	Glycine, serine and threonine metabolism	-0.0169333	-0.0287493	0.395198	0	0	0.447625	0	0	0.0965573	-0.0259	-0.0439728	0.0197458	No significant covariates
threonine	Amino acid	Glycine, serine and threonine metabolism	0.0500833	0.0491736	0.102784	-0.0144667	-0.0142039	0.334346	-0.019	-0.0186549	0.675472	-0.0413167	-0.0405662	0.174893	BMI
N-acetylthreonine	Amino acid	Glycine, serine and threonine metabolism	-0.00363333	-0.00355443	0.481831	0.011	0.0107611	0.790512	0.0276	0.0270006	0.675472	0.00308333	0.00301637	0.768883	Smoking, S-Creat, S-Gluc
O-acetylhomoserine	Amino acid	Glycine, serine and threonine metabolism	-0.1227	-0.119918	0.0312725	-0.177367	-0.173345	0.134474	-0.0709667	-0.0693576	0.889016	-0.0390667	-0.0381809	0.721575	Smoking, S-Creat
alanine	Amino acid	Alanine and aspartate metabolism	-0.0120667	-0.011635	0.982645	-0.00413333	-0.00398547	0.820602	0.0189667	0.0182882	0.625249	-0.02005	-0.0193328	0.595138	S-Gluc
N-acetylalanine	Amino acid	Alanine and aspartate metabolism	-0.0425833	-0.0422161	0.0430662	0.00103333	0.00102442	0.636227	0.0179667	0.0178117	0.261266	0.000933333	0.000925283	0.527756	S-Creat, S-Gluc
aspartate	Amino acid	Alanine and aspartate metabolism	0.0393833	0.0370876	0.490913	-0.0155	-0.0145965	0.790512	0.0087	0.00819286	0.758836	-0.0144	-0.0135606	0.807369	No significant covariates
asparagine	Amino acid	Alanine and aspartate metabolism	-0.00126667	-0.00125836	0.428343	-0.0256667	-0.0254984	0.417999	-0.0184667	-0.0183456	0.50296	-0.0118167	-0.0117392	0.345156	Age, BMI, S-Creat
N-acetylaspartate (NAA)	Amino acid	Alanine and aspartate metabolism	-0.0114667	-0.0115813	0.267498	-0.0102667	-0.0103693	0.371793	0.0262667	0.0265293	0.287518	-0.0122333	-0.0123557	0.379312	dU-Na
glutamate	Amino acid	Glutamate metabolism	0.0482	0.0497163	0.586555	0.0950667	0.0980574	0.00410113	0.0963	0.0993296	0.012992	0.0157	0.0161939	0.495583	BMI
glutamine	Amino acid	Glutamate metabolism	-0.02195	-0.0219478	0.327628	0.00186667	0.00186648	0.396008	-0.0282333	-0.0282305	0.0205294	-0.0173	-0.0172983	0.0362276	BMI
N-acetylglutamate	Amino acid	Glutamate metabolism	0.02675	0.0244762	0.971078	-0.0394333	-0.0360814	0.0299671	-0.0350667	-0.0320859	0.76948	-0.0991667	-0.0907372	0.0373553	S-Creat
N-acetylglutamine	Amino acid	Glutamate metabolism	-0.1426	-0.131526	0.0250706	0	0	0.871861	0.0192333	0.0177397	0.790898	-0.1007	-0.0928795	0.141784	Age
N-acetyl-aspartyl-glutamate (NAAG)	Amino acid	Glutamate metabolism	0.0409333	0.0429071	0.364728	0.0489667	0.0513277	0.0121608	0.142067	0.148917	9.67165e-07	-0.0235	-0.0246331	0.326328	S-Creat
pyroglutamine*	Amino acid	Glutamate metabolism	-0.0804833	-0.0822854	0.0603751	0.0472	0.0482568	0.285041	-0.00233333	-0.00238558	0.586273	-0.0535667	-0.054766	0.00122842	S-Gluc
histidine	Amino acid	Histidine metabolism	-0.00155	-0.00153861	0.994214	0.0183	0.0181656	0.124645	-0.00763333	-0.00757726	0.685702	-0.00858333	-0.00852028	0.895547	Age
N-acetylhistidine	Amino acid	Histidine metabolism	-0.0284167	-0.0452495	0.973867	-0.0659667	-0.105042	0.834195	-0.120167	-0.191348	0.357106	-0.0650167	-0.10353	0.957122	No significant covariates
1-methylhistidine	Amino acid	Histidine metabolism	-0.120767	-0.123698	0.0830918	0.0538	0.055106	0.279242	0.135167	0.138448	0.00139495	-0.0164333	-0.0168323	0.675309	BMI, Smoking, S-Creat
3-methylhistidine	Amino acid	Histidine metabolism	-0.160083	-0.122126	0.878971	-0.419933	-0.320364	0.262331	-0.2228	-0.169973	0.685702	-0.4421	-0.337275	0.456896	S-Creat
N-acetyl-3-methylhistidine*	Amino acid	Histidine metabolism	-0.0412333	-0.0906626	0.569831	-0.0132333	-0.029097	0.184302	0	0	0.0362349	-0.0640333	-0.140794	0.0644116	No significant covariates
N-acetyl-1-methylhistidine*	Amino acid	Histidine metabolism	-0.0634833	-0.0768191	0.21232	0.162867	0.19708	0.0162267	0.2455	0.297072	0.00386857	-0.04895	-0.0592328	0.345156	S-Creat
trans-urocanate	Amino acid	Histidine metabolism	0.0170333	0.0175312	0.700748	0.0721667	0.0742761	0.347484	0.110233	0.113455	0.0654664	0.05985	0.0615994	0.0441031	Age
imidazole propionate	Amino acid	Histidine metabolism	-0.0249667	-0.0237846	0.481831	0.00513333	0.00489029	0.75088	-0.116933	-0.111397	0.154617	0.00635	0.00604935	0.8758	S-Creat
imidazole lactate	Amino acid	Histidine metabolism	-0.0238	-0.0231946	0.62709	-0.0824333	-0.0803365	0.127857	0.0535333	0.0521717	0.131775	-0.0557	-0.0542832	0.0642328	S-Creat
1-methylimidazoleacetate	Amino acid	Histidine metabolism	-0.0677167	-0.0650997	0.013412	-0.0670667	-0.0644748	0.0452776	-0.0252667	-0.0242902	0.845103	-0.08035	-0.0772448	0.0025308	S-Creat
4-imidazoleacetate	Amino acid	Histidine metabolism	-0.0676333	-0.0650383	0.243035	-0.0842667	-0.0810334	0.627011	0.0370667	0.0356445	0.468047	-0.0954667	-0.0918037	0.222804	Smoking
lysine	Amino acid	Lysine metabolism	0.0335667	0.0336744	0.0883778	0.0104333	0.0104668	0.388831	0.00473333	0.00474853	0.856042	-0.0123	-0.0123395	0.464496	dU-Na, S-Gluc
N6-acetyllysine	Amino acid	Lysine metabolism	-0.05055	-0.0498373	0.170542	-0.00123333	-0.00121595	0.932874	-0.0409333	-0.0403562	0.977734	-0.122467	-0.12074	0.00181057	S-Creat, dU-Na
N6,N6,N6-trimethyllysine	Amino acid	Lysine metabolism	-0.0226167	-0.0221125	0.189366	0.0543333	0.0531221	0.188413	0.0258333	0.0252575	0.199191	-0.0554	-0.054165	0.0878685	S-Creat
5-hydroxylysine	Amino acid	Lysine metabolism	-0.0163	-0.01589	0.890421	-0.0460667	-0.044908	0.0984957	-0.0653	-0.0636576	0.194351	-0.0238	-0.0232014	0.603829	S-Gluc
2-aminoadipate	Amino acid	Lysine metabolism	0.0159667	0.0151443	0.947967	-0.0262333	-0.0248822	0.721575	0.0662	0.0627905	0.214238	-0.0749	-0.0710424	0.122536	S-Creat
glutarate (pentanedioate)	Amino acid	Lysine metabolism	-0.167083	-0.152881	0.0113852	-0.2127	-0.19462	0.000375015	-0.1331	-0.121786	0.349796	-0.231533	-0.211852	0.00480871	dU-Na
glutarylcarnitine (C5)	Amino acid	Lysine metabolism	0.0147333	0.0143348	0.982645	-0.0403333	-0.0392424	0.201815	0.0811	0.0789064	0.00146393	-0.00846667	-0.00823766	0.749845	No significant covariates
3-methylglutarylcarnitine (1)	Amino acid	Lysine metabolism	-0.0879333	-0.0863107	0.141026	-0.0717333	-0.0704096	0.472025	0.0155333	0.0152467	0.301758	0.0184667	0.0181259	0.788061	S-Gluc
3-methylglutarylcarnitine (2)	Amino acid	Lysine metabolism	0.0376833	0.0415977	0.404348	0.0419	0.0462523	0.206431	0.1808	0.199581	0.000372944	0.0702167	0.0775104	0.110887	Age
pipecolate	Amino acid	Lysine metabolism	-0.0650833	-0.0613068	0.00745801	-0.0145333	-0.01369	0.230665	0.0057	0.00536925	0.426361	-0.0483667	-0.0455602	0.0747864	S-Creat
phenylalanine	Amino acid	Phenylalanine and tyrosine metabolism	0.00856667	0.0084301	0.327628	0.00293333	0.00288657	0.267888	0.0185667	0.0182707	0.0873569	0.00575	0.00565833	0.940197	Age, S-Creat, dU-Na
N-acetylphenylalanine	Amino acid	Phenylalanine and tyrosine metabolism	0.0012	0.00110906	0.658258	0.0878667	0.0812076	0.1923	0.0174333	0.0161121	0.547278	-0.0129667	-0.011984	0.63915	No significant covariates
phenylpyruvate	Amino acid	Phenylalanine and tyrosine metabolism	-0.0706667	-0.0712509	0.0511099	0.00373333	0.0037642	0.716726	0.0155	0.0156282	0.494105	-0.0259167	-0.0261309	0.740382	No significant covariates
phenyllactate (PLA)	Amino acid	Phenylalanine and tyrosine metabolism	-0.0614	-0.058571	0.231526	-0.0175667	-0.0167573	0.721575	0.0127	0.0121149	0.282583	-0.05355	-0.0510827	0.0669832	S-Creat
phenylacetate	Amino acid	Phenylalanine and tyrosine metabolism	0.0377167	0.0742162	0.0525428	-0.0528333	-0.103962	0.973867	0	0	0.219283	0	0	0.813698	S-Creat, dU-Na, S-Gluc
phenylacetylglutamine	Amino acid	Phenylalanine and tyrosine metabolism	-0.0042	-0.00427003	0.334845	0.0077	0.00782839	0.340874	0.0563	0.0572387	0.485334	-0.173433	-0.176325	0.0474982	Smoking
tyrosine	Amino acid	Phenylalanine and tyrosine metabolism	0.0291	0.0275516	0.334845	0.0231	0.0218709	0.464079	0.0199	0.0188411	0.548463	-0.0151667	-0.0143597	0.30818	No significant covariates
N-acetyltyrosine	Amino acid	Phenylalanine and tyrosine metabolism	-0.0074	-0.0066938	0.566753	-0.0054	-0.00488467	0.963825	-0.0059	-0.00533695	0.966606	-0.0630333	-0.0570179	0.102737	S-Gluc
4-hydroxyphenylpyruvate	Amino acid	Phenylalanine and tyrosine metabolism	0.0270667	0.0257019	0.913387	-0.0130333	-0.0123762	0.891772	-0.0972333	-0.0923306	0.118062	-0.0876667	-0.0832463	0.0707967	Age, dU-Na
3-(4-hydroxyphenyl)lactate	Amino acid	Phenylalanine and tyrosine metabolism	0.0032	0.00304096	0.293068	-0.0446333	-0.042415	0.054315	0.0263333	0.0250245	0.548463	-0.0473	-0.0449492	0.11954	S-Creat, S-Gluc
phenol sulfate	Amino acid	Phenylalanine and tyrosine metabolism	-0.102067	-0.0983396	0.286461	0.0175667	0.0169252	0.572966	-0.0044	-0.00423933	0.867008	-0.104117	-0.100315	0.434521	No significant covariates
p-cresol sulfate	Amino acid	Phenylalanine and tyrosine metabolism	0.0991	0.111386	0.0857019	-0.00773333	-0.00869207	0.590735	0.0932	0.104754	0.158701	-0.0995667	-0.11191	0.204398	BMI, S-Creat
o-cresol sulfate	Amino acid	Phenylalanine and tyrosine metabolism	-0.2423	-0.258013	0.186818	-0.1139	-0.121286	0.645501	-0.122267	-0.130196	0.528139	-0.0627167	-0.0667838	0.881537	Smoking
vanillylmandelate (VMA)	Amino acid	Phenylalanine and tyrosine metabolism	0.0752667	0.0754704	0.00714152	0.0893	0.0895418	0.0836408	0.0714	0.0715933	0.0274618	-0.0503333	-0.0504696	0.345156	No significant covariates
3-methoxytyrosine	Amino acid	Phenylalanine and tyrosine metabolism	-0.0434667	-0.0429513	0.133359	-0.0324667	-0.0320817	0.235745	0.0117	0.0115613	0.124767	-0.0182	-0.0179842	0.846327	Age, S-Creat
gentisate	Amino acid	Phenylalanine and tyrosine metabolism	-0.0911833	-0.109006	0.690031	0.1463	0.174895	0.518809	-0.1504	-0.179797	0.357035	-0.0150333	-0.0179717	0.963825	Age, BMI
3-(3-hydroxyphenyl)propionate sulfate	Amino acid	Phenylalanine and tyrosine metabolism	0.0318833	0.0456978	0.533674	-0.0163333	-0.0234103	0.947967	-0.0692333	-0.0992308	0.925085	0	0	0.251435	No significant covariates
3-(3-hydroxyphenyl)propionate	Amino acid	Phenylalanine and tyrosine metabolism	0.0464833	0.0490227	0.656287	-0.0961667	-0.10142	0.321781	0.1069	0.11274	0.342164	-0.0418167	-0.0441011	0.546799	No significant covariates
3-phenylpropionate (hydrocinnamate)	Amino acid	Phenylalanine and tyrosine metabolism	0.13975	0.141533	0.0756458	-0.245567	-0.2487	0.00362411	-0.0183333	-0.0185673	0.834195	-0.00916667	-0.00928364	0.800509	Age, Smoking, S-Creat, S-Gluc
thyroxine	Amino acid	Phenylalanine and tyrosine metabolism	0.0277833	0.0282523	0.254942	-0.0216333	-0.0219985	0.121496	0.0369333	0.0375568	0.224715	-0.0008	-0.000813504	0.895547	No significant covariates
5-hydroxymethyl-2-furoic acid	Amino acid	Phenylalanine and tyrosine metabolism	-0.0227167	-0.0347722	0.271824	0	0	0.623162	0	0	0.477947	0	0	0.56144	No significant covariates
2-hydroxyphenylacetate	Amino acid	Phenylalanine and tyrosine metabolism	-0.0694667	-0.112007	0.791013	0	0	0.555426	0	0	0.714148	0.07455	0.120203	0.468047	S-Gluc
phenylacetylcarnitine	Amino acid	Phenylalanine and tyrosine metabolism	-0.0029	-0.00406561	0.895749	0.0538	0.0754241	0.246756	0.0674667	0.0945839	0.220415	-0.0617833	-0.0866162	0.377481	BMI
dopamine sulfate (1)	Amino acid	Phenylalanine and tyrosine metabolism	-0.0598	-0.0940104	0.0921804	-0.0390333	-0.0613635	0.394006	0	0	0.587633	-0.0508833	-0.0799927	0.333859	BMI, S-Creat, S-Gluc
dopamine sulfate (2)	Amino acid	Phenylalanine and tyrosine metabolism	-0.220917	-0.184929	0.0184421	-0.0664333	-0.0556114	0.830693	-0.0226	-0.0189185	0.43452	-0.107133	-0.0896813	0.273924	BMI, S-Creat
p-cresol-glucuronide*	Amino acid	Phenylalanine and tyrosine metabolism	0.187	0.21596	0.0232315	-0.1686	-0.194711	0.912294	-0.0497	-0.0573969	0.977734	-0.153883	-0.177715	0.110887	Age, BMI
tyramine O-sulfate	Amino acid	Phenylalanine and tyrosine metabolism	-0.227033	-0.214001	0.0495508	-0.264267	-0.249097	0.0301518	-0.0350667	-0.0330537	0.80342	-0.16695	-0.157366	0.0584181	BMI, S-Creat
N-formylphenylalanine	Amino acid	Phenylalanine and tyrosine metabolism	-0.1247	-0.12046	0.267247	0.0874	0.0844281	0.256855	-0.0868	-0.0838485	0.204119	-0.0920667	-0.0889361	0.666195	No significant covariates
tryptophan	Amino acid	Tryptophan metabolism	0.0271	0.0271217	0.472842	-0.00813333	-0.00813985	0.840812	0.0617333	0.0617828	0.00707455	-0.0219667	-0.0219843	0.495587	No significant covariates
N-acetyltryptophan	Amino acid	Tryptophan metabolism	0.00196667	0.00187964	0.733252	-0.0210333	-0.0201026	0.555455	0.0444333	0.0424671	0.386924	-0.0447833	-0.0428016	0.702935	S-Gluc
indolelactate	Amino acid	Tryptophan metabolism	-0.00781667	-0.00740565	0.342164	-0.0160667	-0.0152219	0.692673	-0.000266667	-0.000252645	0.706333	-0.0432	-0.0409285	0.0651382	S-Creat, S-Gluc
indoleacetate	Amino acid	Tryptophan metabolism	-0.0501333	-0.0472421	0.153155	-0.124867	-0.117666	0.267888	0.1177	0.110912	0.111639	-0.0628167	-0.059194	0.472165	S-Creat
indolepropionate	Amino acid	Tryptophan metabolism	-0.00791667	-0.00652275	0.576614	0.0143333	0.0118096	0.840812	-0.151	-0.124413	0.128236	-0.172883	-0.142443	0.0330172	Smoking
3-indoxyl sulfate	Amino acid	Tryptophan metabolism	0.0395333	0.0401557	0.799658	0.00443333	0.00450313	0.448413	0.00736667	0.00748265	0.557802	-0.0935833	-0.0950567	0.170952	S-Creat, dU-Na
kynurenine	Amino acid	Tryptophan metabolism	-0.0429167	-0.0419846	0.755193	0.0361333	0.0353486	0.0813512	0.0326	0.031892	0.116425	-0.0382167	-0.0373867	0.0362276	BMI, S-Creat
kynurenate	Amino acid	Tryptophan metabolism	-0.0403167	-0.0390438	0.799658	0.0378	0.0366066	0.184102	0.00376667	0.00364775	0.539202	-0.0766167	-0.0741978	0.0217663	S-Creat, dU-Na, S-Gluc
xanthurenate	Amino acid	Tryptophan metabolism	0.105117	0.10036	0.437825	0.0842667	0.0804532	0.0769246	-0.0743333	-0.0709694	0.76948	-0.0993833	-0.0948857	0.021765	Age, dU-Na, S-Gluc
serotonin	Amino acid	Tryptophan metabolism	-0.0678167	-0.0625384	0.679376	-0.148733	-0.137157	0.13788	-0.0511333	-0.0471536	0.308338	0.0427333	0.0394074	0.846327	No significant covariates
indoleacetylglutamine	Amino acid	Tryptophan metabolism	-0.106567	-0.132678	0.122209	0	0	0.75336	0	0	0.911515	0	0	0.862796	S-Gluc
tryptophan betaine	Amino acid	Tryptophan metabolism	-0.0201667	-0.0296264	0.544496	0.0141	0.020714	0.592261	-0.0830667	-0.122031	0.0315714	-0.0673	-0.0988688	0.0756458	No significant covariates
indole-3-carboxylic acid	Amino acid	Tryptophan metabolism	-0.151317	-0.189383	0.41257	-0.0136	-0.0170213	0.683135	0.0762667	0.0954526	0.364367	-0.109283	-0.136775	0.338804	No significant covariates
C-glycosyltryptophan	Amino acid	Tryptophan metabolism	-0.04555	-0.0465271	0.0477529	0.033	0.0337079	0.367788	0.0494667	0.0505277	0.00386857	-0.0092	-0.00939734	0.577929	Age, S-Creat, S-Gluc
N-acetylkynurenine (2)	Amino acid	Tryptophan metabolism	0.0104333	0.0101492	0.287518	0	0	0.294445	-0.0372333	-0.0362192	0.856149	-0.1305	-0.126946	0.0769246	S-Gluc
leucine	Amino acid	Leucine, isoleucine and valine metabolism	0.0131167	0.013168	0.3882	0.0449333	0.0451093	0.0375424	-0.00846667	-0.00849982	0.379312	-0.0195167	-0.0195931	0.730959	No significant covariates
N-acetylleucine	Amino acid	Leucine, isoleucine and valine metabolism	0.0214667	0.0207327	0.833447	0.0235667	0.0227609	0.235745	0.055	0.0531196	0.180349	-0.0854	-0.0824802	0.519615	No significant covariates
4-methyl-2-oxopentanoate	Amino acid	Leucine, isoleucine and valine metabolism	0.0238167	0.024742	0.463946	-0.0148	-0.015375	0.750877	0.0585	0.0607729	0.044482	0.00161667	0.00167948	0.905446	Age, Smoking, S-Gluc
isovalerate	Amino acid	Leucine, isoleucine and valine metabolism	0	0	0.897972	-0.00526667	-0.00565639	0.856042	0	0	0.862796	0.0534833	0.057441	0.0675471	Age
isovalerylglycine	Amino acid	Leucine, isoleucine and valine metabolism	-0.253083	-0.277382	0.20968	0.112133	0.122899	0.0611398	-0.00166667	-0.00182668	0.548463	-0.112717	-0.123539	0.122539	Age, S-Creat
isovalerylcarnitine	Amino acid	Leucine, isoleucine and valine metabolism	-0.01115	-0.0104079	0.810883	0.0317333	0.0296213	0.53821	0.0547	0.0510595	0.235553	0.0217167	0.0202713	0.569413	BMI
beta-hydroxyisovalerate	Amino acid	Leucine, isoleucine and valine metabolism	0.0094	0.00941412	0.528139	-0.0653333	-0.0654315	0.211124	0.0064	0.00640961	0.485334	0.0273833	0.0274245	0.885665	No significant covariates
alpha-hydroxyisovalerate	Amino acid	Leucine, isoleucine and valine metabolism	-0.0816167	-0.0788643	0.0968118	-0.0561667	-0.0542726	0.163613	-0.0252	-0.0243502	0.410312	-0.0155333	-0.0150095	0.95513	Age, S-Gluc
methylsuccinate	Amino acid	Leucine, isoleucine and valine metabolism	-0.0433167	-0.0411795	0.463946	-0.0188	-0.0178724	0.692673	0.0565	0.0537123	0.0375903	-0.0531833	-0.0505593	0.0633405	S-Creat, S-Gluc
isoleucine	Amino acid	Leucine, isoleucine and valine metabolism	-0.00608333	-0.00605126	0.810883	0.0336333	0.033456	0.167567	0.0156667	0.0155841	0.625249	-0.0458	-0.0455585	0.128713	No significant covariates
N-acetylisoleucine	Amino acid	Leucine, isoleucine and valine metabolism	-0.0408167	-0.0395127	0.327628	-0.0465	-0.0450145	0.188418	-0.0359	-0.0347531	0.645147	-0.0564333	-0.0546305	0.0902185	S-Creat
3-methyl-2-oxovalerate	Amino acid	Leucine, isoleucine and valine metabolism	0.0137	0.0135953	0.463946	0.0086	0.00853429	0.608752	0.0275667	0.027356	0.241109	-0.0414167	-0.0411002	0.338804	Age, Smoking
2-methylbutyrylcarnitine (C5)	Amino acid	Leucine, isoleucine and valine metabolism	0.03765	0.0342055	0.668784	0.0137	0.0124466	0.741069	0.0853667	0.0775567	0.162865	-0.11175	-0.101526	0.0833168	S-Creat
tiglylcarnitine	Amino acid	Leucine, isoleucine and valine metabolism	-0.0473833	-0.0475689	0.0511099	-0.0539333	-0.0541445	0.75088	0.0115667	0.011612	0.258327	-0.02515	-0.0252485	0.14869	S-Creat
tigloylglycine	Amino acid	Leucine, isoleucine and valine metabolism	-0.141733	-0.270226	0.00986706	0	0	0.804212	-0.0499	-0.0951382	0.510399	0	0	0.566825	BMI, S-Creat
2-hydroxy-3-methylvalerate	Amino acid	Leucine, isoleucine and valine metabolism	-0.0789167	-0.0728686	0.254942	-0.0211667	-0.0195445	0.75088	0.00943333	0.00871037	0.685702	-0.0392	-0.0361958	0.222804	Age
3-hydroxy-2-ethylpropionate	Amino acid	Leucine, isoleucine and valine metabolism	-0.00805	-0.00757077	0.327628	-0.0966	-0.0908492	0.0375404	-0.00726667	-0.00683407	0.889016	-0.0399667	-0.0375874	0.152238	S-Creat
ethylmalonate	Amino acid	Leucine, isoleucine and valine metabolism	-0.0796	-0.0732425	0.062386	-0.0268667	-0.0247209	0.201815	0.0264667	0.0243528	0.154617	-0.0243667	-0.0224206	0.351583	BMI
valine	Amino acid	Leucine, isoleucine and valine metabolism	0.0023	0.0022439	0.810883	0.0438	0.0427317	0.121496	0.0277	0.0270244	0.3356	0.00656667	0.0064065	0.612577	No significant covariates
N-acetylvaline	Amino acid	Leucine, isoleucine and valine metabolism	-0.0561667	-0.0537995	0.118998	-0.00783333	-0.00750319	0.800507	0.0187667	0.0179757	0.675472	-0.02515	-0.02409	0.268478	S-Creat
3-methyl-2-oxobutyrate	Amino acid	Leucine, isoleucine and valine metabolism	-0.00525	-0.00540346	0.404348	-0.0117	-0.012042	0.139604	0.0547	0.0562989	0.00870213	0.0025	0.00257308	0.836548	Age, BMI, Smoking
isobutyrylcarnitine	Amino acid	Leucine, isoleucine and valine metabolism	0.00565	0.00555446	0.833447	0.167167	0.16434	0.0174135	0.1189	0.11689	0.0106565	0.0397167	0.0390451	0.675309	S-Creat
isobutyrylglycine	Amino acid	Leucine, isoleucine and valine metabolism	-0.110233	-0.10023	0.261044	0.0100333	0.00912287	0.512856	-0.0760333	-0.0691338	0.0913048	-0.100417	-0.0913045	0.0397004	S-Creat
3-hydroxyisobutyrate	Amino acid	Leucine, isoleucine and valine metabolism	0.0162	0.0157144	0.822146	-0.0907667	-0.088046	0.00427237	0.0524	0.0508294	0.111639	-0.0643333	-0.062405	0.237366	Age, S-Creat
alpha-hydroxyisocaproate	Amino acid	Leucine, isoleucine and valine metabolism	-0.0178167	-0.0171462	0.788474	0.0556667	0.053572	0.0363692	0.0741667	0.0713759	0.189598	0.02445	0.02353	0.441908	Age, S-Gluc
methionine	Amino acid	Methionine, cysteine, SAM and taurine metabolism	0.0338	0.0322335	0.179771	-0.0202	-0.0192638	0.654829	-0.0298333	-0.0284506	0.595911	-0.0345	-0.032901	0.427206	No significant covariates
N-acetylmethionine	Amino acid	Methionine, cysteine, SAM and taurine metabolism	-0.03275	-0.032301	0.679376	-0.0183	-0.0180491	0.711894	0.0458	0.0451721	0.328643	-0.0521667	-0.0514515	0.00395041	S-Creat, S-Gluc
N-formylmethionine	Amino acid	Methionine, cysteine, SAM and taurine metabolism	-0.0385	-0.0384692	0.214996	-0.00953333	-0.00952571	0.488139	0.0261333	0.0261124	0.328643	-0.0348333	-0.0348055	0.00947258	S-Creat
S-methylmethionine	Amino acid	Methionine, cysteine, SAM and taurine metabolism	-0.0996167	-0.0927789	0.220409	-0.202733	-0.188817	0.0168109	-0.0272667	-0.0253951	0.900053	-0.04785	-0.0445655	0.320203	BMI, S-Creat
methionine sulfone	Amino acid	Methionine, cysteine, SAM and taurine metabolism	-0.061	-0.0633766	0.0507398	0.0182667	0.0189784	0.103891	0.168367	0.174926	4.60422e-05	-0.07005	-0.0727792	0.0021431	No significant covariates
methionine sulfoxide	Amino acid	Methionine, cysteine, SAM and taurine metabolism	0.02535	0.0241084	0.490913	0.0142667	0.0135679	0.581819	0.0562667	0.0535109	0.357035	-0.00025	-0.000237756	0.788061	No significant covariates
S-adenosylhomocysteine (SAH)	Amino acid	Methionine, cysteine, SAM and taurine metabolism	0	0	0.294305	0	0	0.50283	0	0	0.505231	0	0	0.340263	S-Creat
cystathionine	Amino acid	Methionine, cysteine, SAM and taurine metabolism	-0.00758333	-0.0072367	0.867546	-0.0146333	-0.0139644	0.555455	0.0816333	0.0779018	0.0327516	-0.108167	-0.103222	0.102737	No significant covariates
alpha-ketobutyrate	Amino acid	Methionine, cysteine, SAM and taurine metabolism	0.130517	0.129263	0.064452	-0.162967	-0.161401	0.0387475	-0.0049	-0.00485293	0.595911	-0.00985	-0.00975537	0.178902	BMI
2-aminobutyrate	Amino acid	Methionine, cysteine, SAM and taurine metabolism	0.0453333	0.0432611	0.500085	-0.1107	-0.10564	0.00973246	-0.0428	-0.0408436	0.6154	-0.0084	-0.00801603	0.412792	S-Creat, S-Gluc
cysteine	Amino acid	Methionine, cysteine, SAM and taurine metabolism	-0.0225333	-0.0216604	0.5187	0.0258	0.0248005	0.53821	0.0027	0.00259541	0.204119	0.0180667	0.0173668	0.945173	dU-Na, S-Gluc
cystine	Amino acid	Methionine, cysteine, SAM and taurine metabolism	-0.05215	-0.0521813	0.481831	-0.1639	-0.163998	0.192809	0.1244	0.124475	0.357035	-0.0172	-0.0172103	0.702935	Age
S-methylcysteine	Amino acid	Methionine, cysteine, SAM and taurine metabolism	-0.0277333	-0.025698	0.243035	-0.1121	-0.103873	0.0593703	-0.0554333	-0.0513652	0.224715	-0.134933	-0.125031	0.0434517	No significant covariates
cysteine s-sulfate	Amino acid	Methionine, cysteine, SAM and taurine metabolism	0.0183833	0.0193285	0.220409	-0.00596667	-0.00627344	0.871322	0.160333	0.168577	0.00104019	0.0432667	0.0454912	0.191337	S-Creat, dU-Na
cysteine sulfinic acid	Amino acid	Methionine, cysteine, SAM and taurine metabolism	0.02095	0.0212066	0.901894	-0.0113667	-0.0115059	0.273525	0.0762333	0.0771671	0.00870213	-0.0307833	-0.0311604	0.915359	Age, S-Creat
hypotaurine	Amino acid	Methionine, cysteine, SAM and taurine metabolism	-0.0645333	-0.062496	0.410962	-0.135567	-0.131287	0.0384561	-0.0935333	-0.0905804	0.0584181	-0.0623333	-0.0603654	0.13788	No significant covariates
taurine	Amino acid	Methionine, cysteine, SAM and taurine metabolism	-0.0219333	-0.0212966	0.777334	-0.00216667	-0.00210376	0.564178	-0.0531333	-0.0515908	0.476648	0.0130167	0.0126388	0.535962	Smoking
N-acetyltaurine	Amino acid	Methionine, cysteine, SAM and taurine metabolism	0.0372	0.0406735	0.690031	-0.158233	-0.173008	0.891772	-0.0747333	-0.0817115	0.576708	0.03875	0.0423682	0.712234	S-Creat
2-hydroxybutyrate/2-hydroxyisobutyrate	Amino acid	Methionine, cysteine, SAM and taurine metabolism	-0.0577333	-0.0571221	0.161672	-0.1288	-0.127436	0.0245586	0.0629667	0.0623001	0.0388909	-0.0429333	-0.0424788	0.152238	Smoking, S-Gluc
arginine	Amino acid	Urea cycle; arginine and proline metabolism	0.0222667	0.0219376	0.0207164	-0.00393333	-0.00387521	0.922577	-0.0212333	-0.0209195	0.402424	-0.0116167	-0.011445	0.817068	S-Gluc
urea	Amino acid	Urea cycle; arginine and proline metabolism	-0.0106833	-0.0110468	0.566753	0.0482667	0.0499087	0.360946	0.0929667	0.0961293	0.000941883	0.00813333	0.00841002	0.621381	S-Creat
ornithine	Amino acid	Urea cycle; arginine and proline metabolism	0.111867	0.112248	0.0494075	0.053	0.0531808	0.0399854	-0.0613333	-0.0615426	0.823318	0.02075	0.0208208	0.24744	S-Creat, dU-Na
proline	Amino acid	Urea cycle; arginine and proline metabolism	0.02165	0.0205427	0.913387	-0.00443333	-0.0042066	0.529689	-0.0262667	-0.0249233	0.511898	0.02125	0.0201632	0.30818	BMI, S-Creat
citrulline	Amino acid	Urea cycle; arginine and proline metabolism	0.00473333	0.00465055	0.744196	0.0135333	0.0132967	0.074786	0.0568	0.0558066	0.00386857	0.0156833	0.0154091	0.657129	No significant covariates
homoarginine	Amino acid	Urea cycle; arginine and proline metabolism	-0.02755	-0.0267113	0.306587	-0.0472	-0.045763	0.251458	0.0154333	0.0149635	0.695989	-0.0416333	-0.0403658	0.135127	Age, S-Gluc
homocitrulline	Amino acid	Urea cycle; arginine and proline metabolism	-0.227833	-0.207555	0.000920472	-0.1093	-0.0995718	0.0352275	0.179833	0.163827	0.0106565	-0.0308	-0.0280587	0.29646	S-Creat
dimethylarginine (SDMA + ADMA)	Amino acid	Urea cycle; arginine and proline metabolism	0.0002	0.000202758	0.647799	-0.000233333	-0.00023655	0.850956	0.0176	0.0178427	0.410312	-0.0073	-0.00740065	0.577929	S-Creat
N-delta-acetylornithine	Amino acid	Urea cycle; arginine and proline metabolism	-0.00203333	-0.00193099	0.364728	0.149233	0.141722	0.134474	0.171633	0.162995	0.00386857	-0.0645833	-0.0613327	0.935224	No significant covariates
N2,N5-diacetylornithine	Amino acid	Urea cycle; arginine and proline metabolism	-0.0815833	-0.0776171	0.0292598	-0.0492333	-0.0468398	0.878	0.1173	0.111597	0.0292598	-0.0234667	-0.0223258	0.326487	S-Creat
N-methylproline	Amino acid	Urea cycle; arginine and proline metabolism	-0.138583	-0.100082	0.576614	-0.0286	-0.0206543	0.664212	-0.0472333	-0.0341109	0.758836	-0.0649667	-0.0469175	0.712234	No significant covariates
trans-4-hydroxyproline	Amino acid	Urea cycle; arginine and proline metabolism	-0.0293667	-0.0279284	0.810883	-0.0802	-0.076272	0.256855	-0.105033	-0.099889	0.301758	-0.0363	-0.0345221	0.836548	S-Creat
proline-hydroxyproline	Amino acid	Urea cycle; arginine and proline metabolism	0.0242667	0.0224131	0.528139	-0.125833	-0.116222	0.00774606	-0.1203	-0.111111	0.0170186	-0.0418333	-0.038638	0.204398	S-Creat
N-acetylcitrulline	Amino acid	Urea cycle; arginine and proline metabolism	0.0532	0.0645788	0.186939	-0.0169	-0.0205147	0.539202	-0.0169	-0.0205147	0.586555	-0.131383	-0.159485	0.0339084	S-Creat
creatine	Amino acid	Creatine metabolism	0.0304833	0.0288613	0.175111	-0.0367	-0.0347472	0.546799	0.0857667	0.0812031	0.0124916	-0.03445	-0.0326169	0.263107	S-Gluc
creatinine	Amino acid	Creatine metabolism	-0.02855	-0.0286964	0.115604	0.0235	0.0236205	0.29688	0.0116667	0.0117265	0.235553	-0.0114833	-0.0115422	0.479904	No significant covariates (S-Creat not included)
guanidinoacetate	Amino acid	Creatine metabolism	-0.055	-0.0534344	0.214996	-0.0206	-0.0200136	0.7313	-0.0460667	-0.0447553	0.328643	-0.0206333	-0.020046	0.63915	S-Creat
acisoga	Amino acid	Polyamine metabolism	-0.14185	-0.243019	0.12987	-0.240133	-0.411399	0.0268289	0.108967	0.186683	0.10587	-0.14185	-0.243019	0.514288	Age
spermidine	Amino acid	Polyamine metabolism	-0.0566333	-0.0561393	0.170542	-0.0890333	-0.0882567	0.37473	-0.0616	-0.0610626	0.349796	-0.103017	-0.102118	0.326328	No significant covariates
5-methylthioadenosine (MTA)	Amino acid	Polyamine metabolism	-0.00376667	-0.00362563	0.76624	0.0517333	0.0497963	0.11841	0.0166333	0.0160105	0.230089	0.00978333	0.00941701	0.648114	S-Creat
N-acetylputrescine	Amino acid	Polyamine metabolism	-0.0219167	-0.0218359	0.913387	0.0267333	0.0266348	0.279242	0.0598667	0.059646	0.00404374	0.01205	0.0120056	0.730959	No significant covariates
4-acetamidobutanoate	Amino acid	Polyamine metabolism	0.0402667	0.040469	0.214996	0.00246667	0.00247906	0.608752	0.0884667	0.0889112	0.0316289	0.04065	0.0408543	0.684471	S-Creat
4-guanidinobutanoate	Amino acid	Guanidino and acetamido metabolism	-0.116917	-0.0968976	0.141026	-0.0511667	-0.0424057	0.504545	0.0454	0.0376264	0.780168	-0.102333	-0.0848113	0.195621	Age, S-Creat
cysteinylglycine	Amino acid	Glutathione metabolism	-0.00281667	-0.00262308	0.500085	-0.0003	-0.000279382	0.590735	0.1165	0.108493	0.194351	-0.0423833	-0.0394704	0.965093	Age, dU-Na, S-Gluc
cys-gly, oxidized	Amino acid	Glutathione metabolism	-0.0139833	-0.0141061	0.472842	0.1083	0.10925	0.000887938	0.0946	0.0954302	0.0718299	0.0004	0.000403511	0.612577	Age
5-oxoproline	Amino acid	Glutathione metabolism	-0.0395833	-0.0382337	0.867546	-0.0407	-0.0393123	0.881537	-0.024	-0.0231817	0.595911	-0.0262833	-0.0253872	0.740382	No significant covariates
gamma-glutamylglutamate	Peptide	Gamma-glutamyl amino acid	-0.0419333	-0.0433509	0.342157	0.0918333	0.0949378	0.00637709	0.138067	0.142734	0.002042	-0.01125	-0.0116303	0.371315	No significant covariates
gamma-glutamylglutamine	Peptide	Gamma-glutamyl amino acid	-0.0326	-0.0320079	0.118998	0.0500667	0.0491573	0.315247	-0.0276	-0.0270987	0.455304	-0.0522333	-0.0512846	0.00653662	BMI
gamma-glutamylglycine	Peptide	Gamma-glutamyl amino acid	-0.00231667	-0.00221352	0.901894	-0.023	-0.0219759	0.163613	-0.0755333	-0.0721702	0.102525	-0.0734	-0.0701319	0.0135312	BMI, S-Creat
gamma-glutamylhistidine	Peptide	Gamma-glutamyl amino acid	-0.0113833	-0.011405	0.844782	0.0022	0.00220419	0.599713	-0.00176667	-0.00177003	0.737685	-0.01395	-0.0139766	0.213457	Age, S-Creat
gamma-glutamylisoleucine*	Peptide	Gamma-glutamyl amino acid	-0.02025	-0.0194058	0.528139	-0.0273333	-0.0261939	0.770621	-0.00766667	-0.00734707	0.878	-0.0985833	-0.0944737	0.00561318	S-Creat
gamma-glutamylleucine	Peptide	Gamma-glutamyl amino acid	-0.02125	-0.0200623	0.878971	-0.0047	-0.00443731	0.75088	0.0233333	0.0220292	0.194351	-0.1074	-0.101397	0.0291177	S-Creat
gamma-glutamyl-epsilon-lysine	Peptide	Gamma-glutamyl amino acid	0.0207667	0.0201208	0.733252	-0.0273333	-0.0264832	0.683135	0.0159	0.0154055	0.328643	-0.0563	-0.054549	0.141784	Age, BMI, Smoking, S-Creat
gamma-glutamylmethionine	Peptide	Gamma-glutamyl amino acid	0.0770833	0.0717789	0.404348	-0.0195667	-0.0182202	0.590735	0.0177333	0.016513	0.834195	-0.112483	-0.104743	0.0203718	Age, BMI, S-Creat
gamma-glutamylphenylalanine	Peptide	Gamma-glutamyl amino acid	-0.0266167	-0.0252434	0.293068	0.0296333	0.0281045	0.425486	0.0471667	0.0447332	0.118062	-0.0208	-0.0197269	0.612577	S-Creat, dU-Na
gamma-glutamylthreonine*	Peptide	Gamma-glutamyl amino acid	0.0295833	0.0290289	0.41257	-0.0281667	-0.0276388	0.246141	0.0122333	0.0120041	0.252495	-0.0393333	-0.0385961	0.110887	BMI, S-Creat
gamma-glutamyltyrosine	Peptide	Gamma-glutamyl amino acid	0.0164833	0.0150808	0.293068	0.0066	0.00603843	0.741069	0.057	0.05215	0.511898	-0.0633	-0.057914	0.0190558	No significant covariates
gamma-glutamylvaline	Peptide	Gamma-glutamyl amino acid	0.01475	0.0144311	0.936426	0.0279333	0.0273294	0.315247	0.0309	0.0302319	0.139079	-0.0608833	-0.0595669	0.00444695	S-Gluc
N-acetylcarnosine	Peptide	Dipeptide derivative	-0.0372	-0.0357349	0.357099	-0.00493333	-0.00473903	0.564178	0.0433667	0.0416587	0.108532	0.00108333	0.00104067	0.915359	Age, S-Creat
isoleucylglycine	Peptide	Dipeptide	-0.0924833	-0.139471	0.394372	0	0	0.419599	0	0	0.264106	0	0	0.936426	No significant covariates
leucylglycine	Peptide	Dipeptide	0.0257167	0.0417207	0.244999	-0.0977	-0.158501	0.267247	0	0	0.830776	0	0	0.767453	No significant covariates
prolylglycine	Peptide	Dipeptide	-0.02625	-0.0239989	0.913387	-0.0900333	-0.0823124	0.321532	0.0126667	0.0115804	0.43452	-0.0671167	-0.061361	0.398671	Age, S-Creat
1,5-anhydroglucitol (1,5-AG)	Carbohydrate	Glycolysis, gluconeogenesis, and pyruvate metabolism	0.0290167	0.0269897	0.982645	0.108967	0.101355	0.279242	-0.0340667	-0.031687	0.812475	0.0348833	0.0324466	0.242366	S-Gluc
glucose	Carbohydrate	Glycolysis, gluconeogenesis, and pyruvate metabolism	0.00215	0.0021359	0.248939	0.0365667	0.0363269	0.0576435	0.00836667	0.00831181	0.386924	0.00411667	0.00408967	0.535962	No significant covariates (S-Gluc not included)
3-phosphoglycerate	Carbohydrate	Glycolysis, gluconeogenesis, and pyruvate metabolism	-0.132983	-0.148618	0.813698	-0.0548333	-0.06128	0.82972	-0.1596	-0.178364	0.108123	-0.00505	-0.00564372	0.564178	Age
pyruvate	Carbohydrate	Glycolysis, gluconeogenesis, and pyruvate metabolism	0.0223667	0.0225698	0.372452	-0.00186667	-0.00188362	0.512856	0.0635667	0.064144	0.258327	0.117467	0.118533	0.0926187	BMI
lactate	Carbohydrate	Glycolysis, gluconeogenesis, and pyruvate metabolism	-0.0292667	-0.0287746	0.924899	-0.0077	-0.00757054	0.871322	0.0547667	0.0538459	0.0696547	0.0441167	0.043375	0.102737	S-Gluc
glycerate	Carbohydrate	Glycolysis, gluconeogenesis, and pyruvate metabolism	-0.0573833	-0.0563742	0.0269945	0.0493667	0.0484985	0.228149	0.0545667	0.0536071	0.0835553	-0.01135	-0.0111504	0.935224	No significant covariates
arabonate/xylonate	Carbohydrate	Pentose phosphate pathway	-0.0964667	-0.0904516	0.0374269	0.0278	0.0260666	0.902024	0.138933	0.13027	0.162865	-0.01385	-0.0129864	0.965093	No significant covariates
ribitol	Carbohydrate	Pentose metabolism	-0.0434167	-0.0409437	0.0687536	-0.0119333	-0.0112536	0.830693	0.0109	0.0102791	0.922182	-0.0537333	-0.0506727	0.0117526	S-Gluc
ribonate	Carbohydrate	Pentose metabolism	-0.0292667	-0.0288797	0.446436	0.0593	0.0585159	0.201815	0.103633	0.102263	0.00768957	0.0209	0.0206236	0.975063	Age, dU-Na
arabitol/xylitol	Carbohydrate	Pentose metabolism	-0.09575	-0.0918818	0.0461452	-0.00573333	-0.00550171	0.99483	-0.00893333	-0.00857243	0.511898	-0.0607667	-0.0583117	0.0447669	No significant covariates
maltotriose	Carbohydrate	Glycogen metabolism	-0.1646	-0.220024	0.602731	-0.176333	-0.235708	0.527556	-0.2411	-0.322283	0.0996218	-0.1674	-0.223767	0.946417	No significant covariates
fructose	Carbohydrate	Fructose, mannose and galactose metabolism	-0.0520833	-0.0499265	0.102784	0.0731333	0.0701048	0.230665	-0.0056	-0.0053681	0.3356	-0.0039	-0.0037385	0.995012	No significant covariates
mannitol/sorbitol	Carbohydrate	Fructose, mannose and galactose metabolism	-0.137633	-0.0978552	0.490913	-0.0729667	-0.0518782	0.456208	-0.203867	-0.144946	0.162865	-0.294733	-0.209551	0.00427548	dU-Na
mannose	Carbohydrate	Fructose, mannose and galactose metabolism	0.0233167	0.0240106	0.844782	-0.0014	-0.00144166	0.760731	-0.0100333	-0.0103319	0.625249	-0.0221667	-0.0228263	0.155851	S-Gluc
galactonate	Carbohydrate	Fructose, mannose and galactose metabolism	-0.05005	-0.0499252	0.556974	-0.138267	-0.137922	0.321532	0.0684667	0.0682959	0.349584	-0.0603667	-0.0602161	0.315247	BMI
glucuronate	Carbohydrate	Aminosugar metabolism	0.03175	0.0303479	0.112287	0.0261	0.0249474	0.861128	0.0583	0.0557255	0.0654664	-0.0562	-0.0537182	0.384845	dU-Na
N-acetylneuraminate	Carbohydrate	Aminosugar metabolism	0.00276667	0.00288706	0.945875	0.0289333	0.0301924	0.627011	0.0242667	0.0253226	0.53002	-0.0256667	-0.0267835	0.564178	S-Gluc
N-acetylglucosaminylasparagine	Carbohydrate	Aminosugar metabolism	-0.000916667	-0.000893437	0.722361	0.0167667	0.0163418	0.211124	0.0783333	0.0763483	0.0140462	-0.0398333	-0.0388239	0.16327	No significant covariates
erythronate*	Carbohydrate	Aminosugar metabolism	-0.0376667	-0.037584	0.062386	0.0175	0.0174616	0.0686602	0.0497	0.0495909	0.00503237	-0.00608333	-0.00606998	0.612577	No significant covariates
N6-carboxymethyllysine	Carbohydrate	Advanced glycation end-product	-0.01025	-0.0117681	0.974934	0.0744667	0.0854956	0.696686	0	0	0.353508	-0.000483333	-0.000554918	0.820602	S-Creat, dU-Na
citrate	Energy	TCA cycle	-0.0535167	-0.054238	0.013412	-0.00926667	-0.00939157	0.230665	-0.0217667	-0.0220601	0.665302	0.00521667	0.00528698	0.865954	Smoking
aconitate [cis or trans]	Energy	TCA cycle	-0.04095	-0.0405165	0.0184421	0.0028	0.00277036	0.403259	0.032	0.0316612	0.315013	-0.0207333	-0.0205138	0.384845	Smoking, S-Creat
alpha-ketoglutarate	Energy	TCA cycle	-0.0325	-0.0317879	0.0883778	0.0736	0.0719875	0.0726933	0.0076	0.00743349	0.276379	0.0116	0.0113459	0.684471	BMI
succinylcarnitine	Energy	TCA cycle	-0.0210167	-0.0215999	0.606671	0.0716333	0.0736211	0.0112975	0.0705	0.0724563	0.00386857	0.04015	0.0412641	0.0811136	Age, S-Creat
succinate	Energy	TCA cycle	-0.06215	-0.0616323	0.0207164	0.00243333	0.00241306	0.590735	0.0333333	0.0330557	0.16286	-0.0283667	-0.0281304	0.0789579	S-Gluc
fumarate	Energy	TCA cycle	-0.0743833	-0.0724984	0.0113852	-0.0215333	-0.0209877	0.496301	0.0257333	0.0250812	0.586273	-0.0758833	-0.0739604	0.0474982	Smoking
malate	Energy	TCA cycle	-0.0885333	-0.0831689	0.0109231	0.00926667	0.00870518	0.581819	-0.0231667	-0.021763	0.748237	-0.0237167	-0.0222796	0.527756	Smoking
phosphate	Energy	Oxidative phosphorylation	-0.00461667	-0.00463987	0.481831	0.0665	0.0668342	6.39735e-05	0.00583333	0.00586265	0.977734	0.0188833	0.0189782	0.0496352	No significant covariates
valerate	Lipid	Short chain fatty acid	0	0	0.434756	0	0	0.708884	0	0	0.741251	0	0	0.375445	No significant covariates
caproate (6:0)	Lipid	Medium chain fatty acid	0.00835	0.00903289	0.722361	0.0085	0.00919515	0.861128	-0.00696667	-0.00753642	0.605621	0.0519667	0.0562166	0.0409191	Age
heptanoate (7:0)	Lipid	Medium chain fatty acid	-0.0981	-0.100843	0.744196	-0.1038	-0.106702	0.0836408	-0.0758667	-0.0779879	0.162865	-0.00286667	-0.00294682	0.895547	No significant covariates
caprylate (8:0)	Lipid	Medium chain fatty acid	-0.0423833	-0.0377815	0.342164	-0.127033	-0.113241	0.184102	0.0016	0.00142628	0.175853	-0.106417	-0.0948624	0.405695	No significant covariates
caprate (10:0)	Lipid	Medium chain fatty acid	-0.0325	-0.0274632	0.679376	-0.120667	-0.101966	0.115386	0.0333	0.0281393	0.264251	-0.103533	-0.087488	0.24744	No significant covariates
10-undecenoate (11:1n1)	Lipid	Medium chain fatty acid	-0.0112833	-0.011348	0.901894	-0.1355	-0.136277	0.0352275	-0.1167	-0.117369	0.494105	-0.00626667	-0.00630259	0.836548	No significant covariates
laurate (12:0)	Lipid	Medium chain fatty acid	-0.0718833	-0.0634956	0.0939317	-0.2431	-0.214734	0.00937273	-0.0125333	-0.0110709	0.706333	-0.157617	-0.139225	0.116599	No significant covariates
5-dodecenoate (12:1n7)	Lipid	Medium chain fatty acid	-0.07575	-0.0730825	0.248939	-0.2042	-0.197009	0.00637709	-0.0116667	-0.0112558	0.955485	-0.0237167	-0.0228815	0.495587	BMI
myristate (14:0)	Lipid	Long chain fatty acid	0.0173167	0.0158042	0.663509	-0.1804	-0.164644	0.0200172	-0.0774667	-0.0707006	0.76948	-0.0350833	-0.0320191	0.479904	No significant covariates
myristoleate (14:1n5)	Lipid	Long chain fatty acid	-0.0452167	-0.0396394	0.279955	-0.280233	-0.245668	0.00199774	-0.108533	-0.0951463	0.349584	-0.0305833	-0.026811	0.191337	BMI
pentadecanoate (15:0)	Lipid	Long chain fatty acid	0.0488333	0.0492669	0.679376	-0.0850667	-0.0858219	0.262331	-0.0244	-0.0246166	0.451108	-0.0167667	-0.0169155	0.826795	No significant covariates
palmitate (16:0)	Lipid	Long chain fatty acid	0.0201167	0.0196107	0.833447	-0.0906333	-0.0883538	0.0290002	-0.0313	-0.0305128	0.695989	-0.00866667	-0.00844869	0.8758	No significant covariates
palmitoleate (16:1n7)	Lipid	Long chain fatty acid	0.00243333	0.00235925	0.867546	-0.2469	-0.239383	0.0130821	-0.0839667	-0.0814104	0.53002	-0.0434833	-0.0421595	0.675309	No significant covariates
margarate (17:0)	Lipid	Long chain fatty acid	-0.0121667	-0.0114564	0.913387	-0.1169	-0.110075	0.0813512	-0.0721333	-0.0679222	0.315013	-0.0146333	-0.013779	0.915359	No significant covariates
10-heptadecenoate (17:1n7)	Lipid	Long chain fatty acid	0.0374333	0.0353145	0.733252	-0.106967	-0.100912	0.148498	-0.1078	-0.101698	0.548463	-0.0042	-0.00396226	0.925286	No significant covariates
stearate (18:0)	Lipid	Long chain fatty acid	-0.0146	-0.0141172	0.799658	-0.0450333	-0.0435441	0.020719	-0.0230333	-0.0222716	0.557802	0.00856667	0.00828338	0.807369	No significant covariates
nonadecanoate (19:0)	Lipid	Long chain fatty acid	-0.0160833	-0.0159604	0.913387	-0.0482667	-0.0478979	0.095883	-0.036	-0.0357249	0.675472	-0.00481667	-0.00477986	0.985036	No significant covariates
10-nonadecenoate (19:1n9)	Lipid	Long chain fatty acid	0.0255167	0.025259	0.777334	-0.0794333	-0.0786313	0.0686602	-0.0702	-0.0694912	0.737685	0.0173	0.0171253	0.8758	No significant covariates
arachidate (20:0)	Lipid	Long chain fatty acid	-0.00833333	-0.00805542	0.822146	-0.0664	-0.0641856	0.0363692	-0.0250667	-0.0242307	0.295273	-0.02935	-0.0283712	0.464491	No significant covariates
eicosenoate (20:1)	Lipid	Long chain fatty acid	0.0441	0.044568	0.62709	-0.147867	-0.149436	0.00258834	-0.114933	-0.116153	0.468047	0.02895	0.0292572	0.985036	No significant covariates
erucate (22:1n9)	Lipid	Long chain fatty acid	0.00908333	0.00858944	0.690031	-0.0553	-0.0522931	0.197274	-0.0433	-0.0409456	0.911109	-0.0929167	-0.0878645	0.595138	Smoking
oleate/vaccenate (18:1)	Lipid	Long chain fatty acid	0.0845833	0.0881444	0.76624	-0.1648	-0.171738	0.0156605	-0.0636667	-0.0663471	0.548463	-0.00663333	-0.0069126	0.740382	No significant covariates
stearidonate (18:4n3)	Lipid	Polyunsaturated fatty acid (n3 and n6)	0.0549833	0.0534649	0.76624	-0.213033	-0.20715	0.0200172	-0.0130333	-0.0126734	0.716732	-0.0197833	-0.019237	0.391721	S-Gluc
eicosapentaenoate (EPA; 20:5n3)	Lipid	Polyunsaturated fatty acid (n3 and n6)	0.0179333	0.0172419	0.616844	-0.0973667	-0.0936128	0.230665	0.0443	0.0425921	0.0996218	-0.0911	-0.0875877	0.0615814	S-Gluc
docosapentaenoate (n3 DPA; 22:5n3)	Lipid	Polyunsaturated fatty acid (n3 and n6)	-0.0763667	-0.0784213	0.856149	-0.148933	-0.15294	0.197274	0.038	0.0390224	0.402424	-0.101433	-0.104162	0.603829	No significant covariates
docosahexaenoate (DHA; 22:6n3)	Lipid	Polyunsaturated fatty acid (n3 and n6)	-0.0486167	-0.048573	0.711522	-0.116633	-0.116528	0.225663	0.0298	0.0297732	0.139079	-0.0659333	-0.065874	0.405695	S-Gluc
docosatrienoate (22:3n3)	Lipid	Polyunsaturated fatty acid (n3 and n6)	0	0	0.626239	-0.153767	-0.202006	0.0374269	-0.0687667	-0.0903398	0.476648	-0.0247167	-0.0324707	0.850958	BMI
linoleate (18:2n6)	Lipid	Polyunsaturated fatty acid (n3 and n6)	-0.00715	-0.00761286	0.777334	-0.129167	-0.137528	0.0237448	-0.0824	-0.0877342	0.695989	-0.0685333	-0.0729699	0.702935	No significant covariates
linolenate [alpha or gamma; (18:3n3 or 6)]	Lipid	Polyunsaturated fatty acid (n3 and n6)	-0.0659	-0.0629959	0.299777	-0.224467	-0.214575	0.020719	-0.0325	-0.0310678	0.6154	-0.115717	-0.110617	0.427206	No significant covariates
dihomo-linolenate (20:3n3 or n6)	Lipid	Polyunsaturated fatty acid (n3 and n6)	-0.0529167	-0.0524811	0.109045	-0.0624	-0.0618863	0.197274	0.0674333	0.0668782	0.305031	-0.01235	-0.0122483	0.358085	No significant covariates
arachidonate (20:4n6)	Lipid	Polyunsaturated fatty acid (n3 and n6)	-0.149133	-0.143397	0.293068	-0.0663	-0.06375	0.11841	0.0021	0.00201923	0.426361	-0.0960333	-0.0923397	0.0351291	No significant covariates
adrenate (22:4n6)	Lipid	Polyunsaturated fatty acid (n3 and n6)	0.0959333	0.0909752	0.62709	-0.096	-0.0910384	0.155916	-0.103633	-0.0982772	0.780168	-0.0402333	-0.0381539	0.519615	No significant covariates
docosapentaenoate (n6 DPA; 22:5n6)	Lipid	Polyunsaturated fatty acid (n3 and n6)	-0.0718167	-0.0716662	0.556974	-0.112233	-0.111998	0.0769246	-0.0540333	-0.0539201	0.557802	-0.15225	-0.151931	0.351583	No significant covariates
docosadienoate (22:2n6)	Lipid	Polyunsaturated fatty acid (n3 and n6)	0.02695	0.0268667	0.833447	-0.0928667	-0.0925797	0.0369499	-0.0628	-0.0626059	0.209134	-0.01395	-0.0139069	0.915359	BMI
dihomo-linoleate (20:2n6)	Lipid	Polyunsaturated fatty acid (n3 and n6)	-0.0401667	-0.0399271	0.982645	-0.1426	-0.14175	0.0151116	-0.0264333	-0.0262757	0.605621	-0.0417333	-0.0414844	0.788061	No significant covariates
mead acid (20:3n9)	Lipid	Polyunsaturated fatty acid (n3 and n6)	-0.172717	-0.167458	0.141026	-0.152233	-0.147599	0.396008	-0.0293333	-0.0284403	0.706333	-0.123783	-0.120015	0.817068	No significant covariates
13-methylmyristic acid	Lipid	Fatty acid, branched	-0.0857167	-0.081125	0.463946	-0.0421333	-0.0398763	0.608752	-0.0812667	-0.0769134	0.301758	-0.0615167	-0.0582213	0.187123	No significant covariates
15-methylpalmitate	Lipid	Fatty acid, branched	-0.04715	-0.045494	0.76624	-0.0987667	-0.0952978	0.095883	-0.0426	-0.0411038	0.295273	-0.0102	-0.00984176	0.846327	No significant covariates
17-methylstearate	Lipid	Fatty acid, branched	-0.0305167	-0.0302026	0.556974	-0.0482667	-0.0477699	0.354174	-0.0586	-0.0579968	0.706333	-0.0393833	-0.038978	0.945173	No significant covariates
2-hydroxyglutarate	Lipid	Fatty acid, dicarboxylate	-0.0408667	-0.0362133	0.144984	-0.0667333	-0.0591345	0.134474	0.0345667	0.0306306	0.357035	-0.0354667	-0.0314281	0.546799	S-Creat, dU-Na
3-methyladipate	Lipid	Fatty acid, dicarboxylate	0	0	0.658318	-0.0132333	-0.0167172	0.547278	0.105633	0.133443	0.0281597	-0.0344	-0.0434563	0.349584	Age, S-Creat
maleate	Lipid	Fatty acid, dicarboxylate	-0.130517	-0.104255	0.0603751	-0.0468667	-0.0374364	0.881537	-0.078	-0.0623053	0.645147	-0.00795	-0.00635035	0.577929	No significant covariates
pimelate (heptanedioate)	Lipid	Fatty acid, dicarboxylate	0	0	0.458381	-0.0296	-0.0500254	0.729619	0	0	0.700481	-0.116033	-0.196102	0.0495508	No significant covariates
suberate (octanedioate)	Lipid	Fatty acid, dicarboxylate	0	0	0.600577	-0.0707667	-0.123244	0.279695	0	0	0.367667	0	0	0.765519	S-Creat
azelate (nonanedioate)	Lipid	Fatty acid, dicarboxylate	-0.0728167	-0.0699353	0.82779	-0.0598667	-0.0574978	0.902024	-0.054	-0.0518632	0.6154	-0.128483	-0.123399	0.0075957	S-Creat, S-Gluc
undecanedioate	Lipid	Fatty acid, dicarboxylate	0.152	0.211464	0.0565142	0.129467	0.180115	0.170371	-0.00866667	-0.0120571	0.485334	0.0232667	0.0323688	0.692673	S-Creat
dodecanedioate	Lipid	Fatty acid, dicarboxylate	-0.222017	-0.196666	0.166062	-0.166967	-0.147902	0.0121608	-0.0441667	-0.0391236	0.966606	-0.124417	-0.110211	0.0051969	S-Gluc
tetradecanedioate	Lipid	Fatty acid, dicarboxylate	-0.0464833	-0.0437902	0.616844	-0.0946333	-0.0891506	0.134474	0.0233	0.0219501	0.748237	-0.0747	-0.0703721	0.14869	BMI
hexadecanedioate	Lipid	Fatty acid, dicarboxylate	-0.0276333	-0.0254779	0.647799	-0.00983333	-0.00906632	0.984492	0.00513333	0.00473293	0.706333	-0.113683	-0.104816	0.097573	Age, BMI
octadecanedioate	Lipid	Fatty acid, dicarboxylate	0.0488833	0.0488833	0.380276	0.0246667	0.0246667	0.871322	0.0035	0.0035	0.459534	-0.0511	-0.0511	0.152234	No significant covariates
eicosanodioate	Lipid	Fatty acid, dicarboxylate	0.0162667	0.0162667	0.41257	-0.0507667	-0.0507667	0.7313	-0.04945	-0.04945	0.520919	-0.0645	-0.0645	0.712234	No significant covariates
3-carboxy-4-methyl-5-propyl-2-furanpropanoate (CMPF)	Lipid	Fatty acid, dicarboxylate	-0.0331833	-0.0315431	0.537666	-0.0079	-0.00750951	0.347484	0.0004	0.000380228	0.977734	0.0235333	0.0223701	0.905446	Age, S-Creat
palmitic amide	Lipid	Fatty acid, amide	-0.0761667	-0.0671901	0.214996	-0.0332333	-0.0293166	0.608752	-0.0954667	-0.0842155	0.321781	-0.0304333	-0.0268466	0.749845	S-Creat
oleamide	Lipid	Fatty acid, amide	-0.142833	-0.11784	0.0997621	-0.0668667	-0.055166	0.496306	-0.1312	-0.108242	0.175853	-0.12425	-0.102508	0.227585	S-Creat
linoleamide (18:2n6)	Lipid	Fatty acid, amide	-0.09595	-0.09063	0.274062	-0.0012	-0.00113347	0.673648	-0.142167	-0.134284	0.137151	-0.19195	-0.181307	0.273525	S-Creat
2-aminoheptanoate	Lipid	Fatty acid, amino	-0.0438167	-0.0422696	0.947967	-0.0630333	-0.0608078	0.184102	-0.0551	-0.0531545	0.394628	-0.03545	-0.0341983	0.345156	No significant covariates
2-aminooctanoate	Lipid	Fatty acid, amino	-0.08665	-0.082086	0.109045	-0.0769	-0.0728496	0.206431	-0.0997	-0.0944487	0.276379	0.02195	0.0207939	0.865954	BMI
malonate	Lipid	Fatty acid synthesis	-0.0442667	-0.0500471	0.867546	-0.0175667	-0.0198606	0.902024	-0.0364667	-0.0412286	0.43452	-0.03605	-0.0407575	0.338804	S-Creat
2-methylmalonyl carnitine	Lipid	Fatty acid synthesis	0.00423333	0.00422826	0.596574	0.0830333	0.0829338	0.230665	0.0193333	0.0193102	0.922182	-0.0924333	-0.0923225	0.237366	No significant covariates
butyrylcarnitine	Lipid	Fatty acid metabolism (also BCAA metabolism)	-0.0891333	-0.0896083	0.166062	0.0675667	0.0679267	0.0280603	0.1022	0.102745	0.00404374	0.0353	0.0354881	0.247436	BMI, dU-Na
propionylcarnitine	Lipid	Fatty acid metabolism (also BCAA metabolism)	0.0144333	0.01416	0.856149	0.0688	0.0674973	0.152173	0.0784667	0.0769809	0.0264973	-0.0352	-0.0345335	0.326328	No significant covariates
propionylglycine	Lipid	Fatty acid metabolism (also BCAA metabolism)	-0.1824	-0.178351	0.0968118	-0.0292	-0.0285519	0.476224	-0.0145	-0.0141782	0.867008	-0.018	-0.0176005	0.945173	BMI
methylmalonate (MMA)	Lipid	Fatty acid metabolism (also BCAA metabolism)	0.0087	0.00880478	0.500085	-0.00646667	-0.00654455	0.178906	0.045	0.0455419	0.0374269	-0.0223667	-0.022636	0.302282	S-Creat, dU-Na
hexanoylglycine	Lipid	Fatty acid metabolism (acyl glycine)	-0.169083	-0.288047	0.0786467	-0.1464	-0.249404	0.00564979	-0.1738	-0.296082	0.0147297	0	0	0.465843	Smoking, S-Gluc
N-palmitoyl glycine	Lipid	Fatty acid metabolism (acyl glycine)	0.0375667	0.037763	0.556974	0.0313333	0.0314971	0.974156	-0.0146667	-0.0147433	0.834193	0.0374833	0.0376793	0.788061	No significant covariates
acetylcarnitine	Lipid	Fatty acid metabolism (acyl carnitine)	-0.1088	-0.105019	0.00923692	0.0082	0.00791506	0.590735	-0.0342667	-0.0330759	0.966606	-0.0448667	-0.0433076	0.345156	No significant covariates
hydroxybutyrylcarnitine*	Lipid	Fatty acid metabolism (acyl carnitine)	-0.146517	-0.135513	0.0374269	-0.107033	-0.0989949	0.124645	-0.0953333	-0.0881736	0.0940088	-0.08105	-0.074963	0.479904	S-Creat, dU-Na
hexanoylcarnitine	Lipid	Fatty acid metabolism (acyl carnitine)	-0.0486833	-0.0493395	0.0232315	-0.0367667	-0.0372623	0.192809	0.0512667	0.0519577	0.349796	-0.0263833	-0.026739	0.427206	BMI
octanoylcarnitine	Lipid	Fatty acid metabolism (acyl carnitine)	-0.13715	-0.134145	0.00119003	-0.1274	-0.124609	0.0280603	-0.0659667	-0.0645214	0.224715	-0.0880833	-0.0861535	0.00947258	BMI
decanoylcarnitine	Lipid	Fatty acid metabolism (acyl carnitine)	-0.144733	-0.142426	0.00237975	-0.0886	-0.0871876	0.0836408	-0.0698667	-0.0687529	0.219432	-0.12575	-0.123745	0.00678854	No significant covariates
cis-4-decenoyl carnitine	Lipid	Fatty acid metabolism (acyl carnitine)	-0.11005	-0.103703	0.0250519	-0.0400333	-0.0377246	0.148498	-0.0786667	-0.0741299	0.801667	-0.0630333	-0.0593982	0.170952	BMI
laurylcarnitine	Lipid	Fatty acid metabolism (acyl carnitine)	-0.154483	-0.157363	0.0030198	-0.0472333	-0.0481138	0.144891	-0.0372667	-0.0379614	0.357035	-0.04125	-0.0420189	0.11954	No significant covariates
myristoylcarnitine	Lipid	Fatty acid metabolism (acyl carnitine)	-0.152883	-0.147999	0.0128775	-0.0497	-0.0481123	0.0527118	-0.1004	-0.0971926	0.50296	-0.0395	-0.0382381	0.108116	No significant covariates
palmitoylcarnitine	Lipid	Fatty acid metabolism (acyl carnitine)	-0.0684167	-0.0652084	0.0290658	-0.0488	-0.0465116	0.0352275	-0.0408333	-0.0389185	0.485334	-0.0738667	-0.0704028	0.000163343	No significant covariates
stearoylcarnitine	Lipid	Fatty acid metabolism (acyl carnitine)	-0.108533	-0.104621	0.00848431	-0.0374333	-0.0360838	0.155916	-0.0905333	-0.0872695	0.0740605	-0.0308	-0.0296896	0.24744	No significant covariates
linoleoylcarnitine*	Lipid	Fatty acid metabolism (acyl carnitine)	-0.109367	-0.106647	0.00169096	-0.0934333	-0.09111	6.05508e-05	-0.0395	-0.0385178	0.645147	-0.111717	-0.108939	0.00471545	Smoking, S-Gluc
oleoylcarnitine	Lipid	Fatty acid metabolism (acyl carnitine)	-0.1041	-0.101799	0.0280137	-0.137833	-0.134787	2.19705e-05	-0.0551333	-0.0539149	0.180349	-0.0882833	-0.0863322	0.00364794	S-Gluc
myristoleoylcarnitine*	Lipid	Fatty acid metabolism (acyl carnitine)	-0.09705	-0.0900612	0.137151	-0.1318	-0.122309	0.00730942	-0.1426	-0.132331	0.209134	-0.0751833	-0.0697692	0.232439	No significant covariates
deoxycarnitine	Lipid	Carnitine metabolism	-0.0192333	-0.0190845	0.267247	0.00583333	0.00578819	0.692673	0.0037	0.00367136	0.494105	-0.0269833	-0.0267745	0.560953	BMI, S-Creat
carnitine	Lipid	Carnitine metabolism	-0.000433333	-0.000429553	0.755193	0.0141	0.013977	0.115386	0.0631	0.0625496	3.61693e-05	-0.00223333	-0.00221385	0.675309	No significant covariates
3-hydroxybutyrate (BHBA)	Lipid	Ketone bodies	-0.10975	-0.101087	0.237231	-0.1887	-0.173805	0.00663206	-0.102533	-0.0944398	0.402424	-0.174717	-0.160925	0.0926187	Smoking, S-Gluc
alpha-hydroxycaproate	Lipid	Fatty acid, monohydroxy	0.00578333	0.00582821	0.429309	0.000466667	0.000470288	0.590735	-0.0077	-0.00775975	0.737685	0.0564167	0.0568544	0.464496	Age, Smoking
2-hydroxyoctanoate	Lipid	Fatty acid, monohydroxy	-0.0537833	-0.0514181	0.429309	-0.102567	-0.0980561	0.360946	-0.0577667	-0.0552263	0.224715	-0.0692	-0.0661568	0.384845	No significant covariates
2-hydroxydecanoate	Lipid	Fatty acid, monohydroxy	-0.0771	-0.0659312	0.913386	-0.164867	-0.140984	0.103891	-0.1094	-0.0935522	0.0157679	-0.211233	-0.180634	0.113715	No significant covariates
2-hydroxypalmitate	Lipid	Fatty acid, monohydroxy	-0.0229333	-0.02216	0.668784	-0.0061	-0.00589429	0.448413	0.0293667	0.0283763	0.748237	0.0163333	0.0157825	0.985036	No significant covariates
2-hydroxystearate	Lipid	Fatty acid, monohydroxy	-0.0462333	-0.0448606	0.299777	0.00516667	0.00501326	0.820602	0.00303333	0.00294327	0.625249	0.0180333	0.0174979	0.995012	No significant covariates
3-hydroxyoctanoate	Lipid	Fatty acid, monohydroxy	-0.116533	-0.104141	0.109045	-0.0819	-0.0731903	0.0174135	-0.111433	-0.099583	0.158701	-0.0545	-0.0487042	0.128713	No significant covariates
3-hydroxydecanoate	Lipid	Fatty acid, monohydroxy	-0.0759333	-0.075812	0.0430662	-0.1188	-0.11861	0.00134037	-0.0118333	-0.0118144	0.410312	-0.103683	-0.103518	0.30818	No significant covariates
3-hydroxysebacate	Lipid	Fatty acid, monohydroxy	-0.176883	-0.200344	0.3882	-0.0228	-0.025824	0.115386	-0.119633	-0.1355	0.357035	-0.18735	-0.212198	0.00985919	Smoking, S-Gluc
3-hydroxylaurate	Lipid	Fatty acid, monohydroxy	-0.0825833	-0.0768289	0.0430662	-0.215767	-0.200732	0.00410113	-0.0468	-0.0435389	0.727183	-0.0219833	-0.0204515	0.358085	No significant covariates
5-hydroxyhexanoate	Lipid	Fatty acid, monohydroxy	-0.0342167	-0.035304	0.822146	-0.0283333	-0.0292337	0.37473	0.1897	0.195728	0.0475229	-0.0390667	-0.0403082	0.332528	dU-Na
16-hydroxypalmitate	Lipid	Fatty acid, monohydroxy	0.0199167	0.0191949	0.264127	-0.0906333	-0.087349	0.0496239	0.0317	0.0305513	0.966606	-0.09755	-0.094015	0.0256199	No significant covariates
13-HODE + 9-HODE	Lipid	Fatty acid, monohydroxy	-0.06965	-0.0712824	0.856149	-0.0693	-0.0709242	0.167567	0.0436333	0.044656	0.511898	-0.173233	-0.177293	0.0130656	No significant covariates
oleoyl ethanolamide	Lipid	Endocannabinoid	0.0746167	0.0797357	0.62709	0.0189333	0.0202322	0.912294	-0.0766667	-0.0819263	0.586273	-0.0171667	-0.0183444	0.552563	BMI
palmitoyl ethanolamide	Lipid	Endocannabinoid	0.0005	0.000559722	0.838615	0.0458667	0.0513452	0.230665	-0.0278	-0.0311206	0.625249	-0.0251833	-0.0281914	0.945173	BMI, Smoking
myo-inositol	Lipid	Inositol metabolism	-0.0186333	-0.0172212	0.446436	0.0526333	0.0486445	0.0387475	0.0064	0.00591497	0.295273	-0.0458833	-0.042406	0.345156	S-Creat
choline	Lipid	Phospholipid metabolism	-0.00188333	-0.00189967	0.856149	0.0475333	0.0479457	0.240904	-0.0112667	-0.0113644	0.878	0.0388833	0.0392206	0.152238	S-Gluc
choline phosphate	Lipid	Phospholipid metabolism	-0.0628	-0.0581535	0.455144	0.0222333	0.0205883	0.141352	-0.0456333	-0.042257	0.288881	0.03915	0.0362534	0.108116	No significant covariates
glycerophosphorylcholine (GPC)	Lipid	Phospholipid metabolism	-0.01345	-0.0132695	0.243035	-0.0343667	-0.0339056	0.197274	0.00626667	0.00618258	0.706333	-0.0705333	-0.069587	0.0291177	No significant covariates
phosphoethanolamine	Lipid	Phospholipid metabolism	-0.00631667	-0.00587761	0.822146	-0.0365333	-0.033994	0.963825	-0.0624	-0.0580627	0.288881	-0.00743333	-0.00691666	0.398671	No significant covariates
glycerophosphoethanolamine	Lipid	Phospholipid metabolism	-0.00431667	-0.00402374	0.722361	0.0209	0.0194817	0.974156	-0.0391333	-0.0364778	0.562495	-0.0433	-0.0403617	0.371315	Age
trimethylamine N-oxide	Lipid	Phospholipid metabolism	-0.2014	-0.177727	0.243035	-0.0355	-0.0313272	0.617852	0.0191333	0.0168843	0.494105	-0.0269833	-0.0238116	0.371315	S-Creat
1-palmitoyl-2-oleoyl-GPC (16:0/18:1)	Lipid	Phospholipid metabolism	-0.0413333	-0.040507	0.126019	0.0253667	0.0248595	0.0859824	-0.00423333	-0.0041487	0.944373	-0.0233833	-0.0229158	0.552563	Age, S-Gluc
1-stearoyl-2-arachidonoyl-GPC (18:0/20:4)	Lipid	Phospholipid metabolism	0.0500667	0.0535072	0.184523	0.034	0.0363364	0.188418	0.106467	0.113783	0.00404374	0.0418667	0.0447437	0.227585	No significant covariates
1-palmitoyl-2-linoleoyl-GPC (16:0/18:2)	Lipid	Phospholipid metabolism	-0.0373833	-0.0369401	0.0184421	-0.000233333	-0.000230567	0.340874	0.00636667	0.00629117	0.645147	-0.00215	-0.00212451	0.749845	No significant covariates
1,2-dipalmitoyl-GPC (16:0/16:0)	Lipid	Phospholipid metabolism	-0.0244333	-0.0239355	0.566753	0.0425	0.041634	0.840812	-0.0204667	-0.0200496	0.706333	-0.0321833	-0.0315276	0.445624	S-Gluc
1-stearoyl-2-oleoyl-GPC (18:0/18:1)	Lipid	Phospholipid metabolism	-0.0456833	-0.0438251	0.528139	0.109933	0.105462	0.0221871	-0.0147333	-0.014134	0.988866	-0.0118333	-0.011352	0.885665	Age, S-Gluc
1-palmitoyl-2-arachidonoyl-GPC (16:0/20:4)	Lipid	Phospholipid metabolism	-0.0148667	-0.0143224	0.254942	0.00523333	0.00504175	0.279242	0.0229	0.0220617	0.209134	-0.0361333	-0.0348105	0.13189	S-Gluc
1-stearoyl-2-linoleoyl-GPC (18:0/18:2)*	Lipid	Phospholipid metabolism	-0.0539167	-0.052164	0.0477529	0.0271667	0.0262835	0.225663	-0.0269333	-0.0260578	0.357035	-0.0129833	-0.0125613	0.456896	dU-Na
1-oleoyl-2-linoleoyl-GPC (18:1/18:2)*	Lipid	Phospholipid metabolism	-0.0469	-0.0457382	0.126019	0.00853333	0.00832196	0.830693	0.0102	0.00994734	0.315013	-0.00185	-0.00180417	0.826795	Smoking, dU-Na, S-Gluc
1-palmitoyl-2-palmitoleoyl-GPC (16:0/16:1)*	Lipid	Phospholipid metabolism	-0.0416833	-0.0409463	0.237231	0.0354667	0.0348396	0.581819	-0.0180667	-0.0177472	0.955485	-0.0290167	-0.0285036	0.995012	S-Gluc
1-stearoyl-2-arachidonoyl-GPI (18:0/20:4)	Lipid	Phospholipid metabolism	-0.0411167	-0.040553	0.3882	0.0288333	0.028438	0.546799	-0.0561333	-0.0553638	0.315013	0.0181167	0.0178683	0.599473	No significant covariates
1-palmitoyl-2-linoleoyl-GPI (16:0/18:2)	Lipid	Phospholipid metabolism	-0.0914	-0.0834018	0.112287	0.0758333	0.0691973	0.327898	0.00246667	0.00225081	0.50296	0.00421667	0.00384767	0.85613	BMI
1-oleoyl-2-linoleoyl-GPI (18:1/18:2)*	Lipid	Phospholipid metabolism	-0.0987167	-0.0943483	0.0687536	0.0531	0.0507503	0.581819	-0.00863333	-0.0082513	0.364367	-0.0642167	-0.061375	0.100128	S-Creat
1-palmitoyl-2-arachidonoyl-GPI (16:0/20:4)*	Lipid	Phospholipid metabolism	-0.0553167	-0.0643891	0.489399	0.0699667	0.0814418	0.294445	0.0119	0.0138517	0.922182	0.0112833	0.0131339	0.716668	Smoking, S-Gluc
1-stearoyl-2-linoleoyl-GPI (18:0/18:2)	Lipid	Phospholipid metabolism	-0.0626167	-0.0589722	0.161672	0.0278333	0.0262133	0.403259	-0.0404667	-0.0381114	0.371793	0.00095	0.000894707	0.552563	No significant covariates
1-(1-enyl-stearoyl)-2-arachidonoyl-GPE (P-18:0/20:4)*	Lipid	Phospholipid metabolism	-0.10395	-0.102768	0.0528611	-0.0928667	-0.0918108	0.0271452	-0.0368667	-0.0364475	0.252495	-0.07215	-0.0713297	0.0549448	dU-Na
1-palmitoyl-2-oleoyl-GPE (16:0/18:1)	Lipid	Phospholipid metabolism	-0.0737	-0.0654413	0.126019	0.155533	0.138105	0.0375424	0.0726	0.0644646	0.3356	-0.05425	-0.0481708	0.495587	Age, S-Gluc
1-stearoyl-2-arachidonoyl-GPE (18:0/20:4)	Lipid	Phospholipid metabolism	-0.12465	-0.124837	0.0528611	0.0271	0.0271407	0.608752	0.0288	0.0288433	0.53002	0.00755	0.00756134	0.345156	No significant covariates
1-stearoyl-2-oleoyl-GPE (18:0/18:1)	Lipid	Phospholipid metabolism	-0.0863	-0.0755361	0.166062	0.166267	0.145529	0.00463445	0.128767	0.112706	0.123062	-0.02615	-0.0228884	0.621381	Age, S-Gluc
1-palmitoyl-2-arachidonoyl-GPE (16:0/20:4)*	Lipid	Phospholipid metabolism	-0.0382167	-0.0344387	0.231526	0.0551667	0.0497131	0.464079	-0.000433333	-0.000390496	0.665302	-0.0193	-0.0173921	0.666195	Age
1-palmitoyl-2-linoleoyl-GPE (16:0/18:2)	Lipid	Phospholipid metabolism	-0.08665	-0.078945	0.0280137	0.1977	0.18012	0.00689615	0.0473333	0.0431244	0.328643	-0.0159167	-0.0145013	0.441908	Age
1-stearoyl-2-linoleoyl-GPE (18:0/18:2)*	Lipid	Phospholipid metabolism	-0.0868	-0.0778406	0.0374269	0.136033	0.121992	0.00237574	0.101267	0.090814	0.0763473	-0.00951667	-0.00853436	0.836548	Age, dU-Na
1-palmitoyl-2-stearoyl-GPC (16:0/18:0)	Lipid	Phospholipid metabolism	-0.0184667	-0.0175856	0.481831	0.00796667	0.00758658	0.321532	0.00263333	0.0025077	0.76948	-0.03235	-0.0308066	0.441908	Age, S-Gluc
1-palmitoyl-2-oleoyl-GPI (16:0/18:1)*	Lipid	Phospholipid metabolism	-0.0890167	-0.0794154	0.102784	-0.00996667	-0.00889166	0.683135	-0.0653333	-0.0582865	0.394628	0.027	0.0240878	0.721575	S-Gluc
1-palmitoyl-2-linolenoyl-GPC (16:0/18:3)*	Lipid	Phospholipid metabolism	-0.0225333	-0.0222486	0.901894	0.14385	0.142032	0.0050241	0.0447667	0.0442009	0.867008	0.00491667	0.00485453	0.464496	No significant covariates
1-palmitoleoyl-2-linoleoyl-GPC (16:1/18:2)*	Lipid	Phospholipid metabolism	-0.0242333	-0.0239058	0.126019	-0.00133333	-0.00131531	0.599713	-0.023	-0.0226892	0.933271	0.0205	0.0202229	0.263107	BMI, S-Creat
1,2-dilinoleoyl-GPC (18:2/18:2)	Lipid	Phospholipid metabolism	-0.0994167	-0.095851	0.00216052	0.0931	0.0897609	0.230665	0.0006	0.000578481	0.402424	0.0379833	0.036621	0.511535	Age, Smoking, dU-Na
1-(1-enyl-palmitoyl)-2-arachidonoyl-GPC (P-16:0/20:4)*	Lipid	Phospholipid metabolism	-0.0393333	-0.0393845	0.0911208	-0.0852	-0.0853109	0.000638927	-0.0344	-0.0344448	0.476648	-0.0343667	-0.0344114	0.0310149	Smoking, S-Creat
1-(1-enyl-palmitoyl)-2-linoleoyl-GPC (P-16:0/18:2)*	Lipid	Phospholipid metabolism	-0.0266167	-0.0255169	0.0857019	-0.0337333	-0.0323395	0.251458	-0.0616667	-0.0591187	0.131775	-0.0032	-0.00306778	0.527756	S-Creat, S-Gluc
1-linoleoyl-2-arachidonoyl-GPC (18:2/20:4)*	Lipid	Phospholipid metabolism	-0.0295333	-0.0294157	0.115604	0.0099	0.00986056	0.974156	-0.0248333	-0.0247344	0.371793	0.0110167	0.0109728	0.7977	No significant covariates
1-palmitoyl-2-linoleoyl-glycerol (16:0/18:2)*	Lipid	Phospholipid metabolism	-0.148317	-0.137419	0.0511099	0.222767	0.206399	0.0330356	0.147233	0.136416	0.184931	-0.0579333	-0.0536768	0.441908	No significant covariates
1-palmitoyl-3-linoleoyl-glycerol (16:0/18:2)*	Lipid	Phospholipid metabolism	-0.10055	-0.100701	0.161672	0.1349	0.135103	0.109519	0.1763	0.176565	0.371793	0.0300167	0.0300618	0.487711	No significant covariates
1-palmitoleoyl-3-oleoyl-glycerol (16:1/18:1)*	Lipid	Phospholipid metabolism	-0.219633	-0.195787	0.0445805	0.0539667	0.0481072	0.572966	0.114733	0.102276	0.194351	0.0267	0.023801	0.945173	No significant covariates
1-palmitoyl-GPC (16:0)	Lipid	Lysolipid	0.0155833	0.0156632	0.982645	-0.0198	-0.0199015	0.963825	0.0534	0.0536737	0.780168	0.000966667	0.000971622	0.712234	BMI
2-palmitoyl-GPC (16:0)*	Lipid	Lysolipid	-0.0154667	-0.0145816	0.833447	0.0130333	0.0122875	0.564178	0.0216	0.0203639	0.955485	0.0281333	0.0265234	0.552563	BMI
1-palmitoleoyl-GPC (16:1)*	Lipid	Lysolipid	-0.0178167	-0.0160931	0.133359	-0.0841333	-0.0759943	0.279242	-0.0322333	-0.0291151	0.364367	-0.0139667	-0.0126155	0.995012	S-Creat, S-Gluc
2-palmitoleoyl-GPC (16:1)*	Lipid	Lysolipid	-0.0662833	-0.0569298	0.115604	-0.104133	-0.0894386	0.267888	-0.0813667	-0.0698846	0.426361	0.0299667	0.0257379	0.792875	S-Creat, S-Gluc
1-stearoyl-GPC (18:0)	Lipid	Lysolipid	-0.187367	-0.179024	0.126019	0.0293	0.0279954	0.770621	-0.0717667	-0.0685712	0.357035	-0.0822167	-0.078556	0.675309	No significant covariates
1-oleoyl-GPC (18:1)	Lipid	Lysolipid	-0.0747833	-0.0739989	0.30658	-0.0680333	-0.0673197	0.608752	-0.0557333	-0.0551488	0.645147	-0.03565	-0.0352761	0.527756	BMI
1-linoleoyl-GPC (18:2)	Lipid	Lysolipid	-0.05735	-0.0550014	0.0145402	-0.0674	-0.0646399	0.0686602	-0.0833667	-0.0799527	0.0835553	-0.0753	-0.0722164	0.364663	S-Gluc
1-linolenoyl-GPC (18:3)*	Lipid	Lysolipid	-0.0493	-0.0439904	0.3882	0.160833	0.143511	0.175689	-0.0344333	-0.0307248	0.685702	-0.0623333	-0.05562	0.434521	dU-Na
1-arachidonoyl-GPC (20:4)*	Lipid	Lysolipid	-0.00201667	-0.00205468	0.668784	-0.0458667	-0.0467312	0.41059	-0.0177667	-0.0181015	0.706333	-0.0579667	-0.0590593	0.213457	No significant covariates
1-(1-enyl-stearoyl)-GPE (P-18:0)*	Lipid	Lysolipid	-0.0649833	-0.062883	0.668784	-0.1033	-0.0999613	0.403259	-0.0243667	-0.0235791	0.727183	-0.0129167	-0.0124992	0.456896	Age, S-Gluc
1-(1-enyl-oleoyl)-GPE (P-18:1)*	Lipid	Lysolipid	-0.0261667	-0.0241034	0.822146	-0.135667	-0.124969	0.109519	0.0163	0.0150147	0.867008	-0.00888333	-0.00818288	0.788061	No significant covariates
1-palmitoyl-GPE (16:0)	Lipid	Lysolipid	0.0224333	0.0216601	0.481831	0.0446667	0.043127	0.327898	-0.0200667	-0.019375	0.900053	0.0542833	0.0524122	0.915359	No significant covariates
1-stearoyl-GPE (18:0)	Lipid	Lysolipid	0.0172833	0.0162973	0.822146	0.0548333	0.0517052	0.555455	0.00346667	0.0032689	0.812475	0.0193	0.018199	0.759344	No significant covariates
2-stearoyl-GPE (18:0)*	Lipid	Lysolipid	-0.09885	-0.0955904	0.788474	0.000766667	0.000741385	0.741069	-0.06435	-0.062228	0.790898	-0.02995	-0.0289624	0.702935	No significant covariates
1-oleoyl-GPE (18:1)	Lipid	Lysolipid	-0.109967	-0.107358	0.396225	-0.0141667	-0.0138306	0.692673	-0.1016	-0.0991897	0.264251	0.06325	0.0617495	0.544231	BMI
1-linoleoyl-GPE (18:2)*	Lipid	Lysolipid	0.00486667	0.00467051	0.878971	0.0584	0.0560461	0.327898	-0.0364333	-0.0349648	0.315013	0.0280667	0.0269354	0.535962	S-Gluc
1-arachidonoyl-GPE (20:4)*	Lipid	Lysolipid	0.01385	0.0138625	0.733252	0.0139333	0.0139459	0.891772	-0.0153333	-0.0153471	0.823318	0.00406667	0.00407033	0.905446	S-Gluc
1-palmitoyl-GPI (16:0)*	Lipid	Lysolipid	-0.19355	-0.172874	0.161672	-0.1317	-0.117631	0.273525	0.0244	0.0217935	0.988866	-0.0672	-0.0600214	0.684471	No significant covariates
1-stearoyl-GPI (18:0)	Lipid	Lysolipid	-0.186833	-0.168455	0.122469	-0.1046	-0.0943107	0.7313	-0.00163333	-0.00147267	0.695989	-0.0537667	-0.0484777	0.63915	Age
1-oleoyl-GPI (18:1)*	Lipid	Lysolipid	-0.167017	-0.143769	0.109045	-0.0912667	-0.078563	0.711894	-0.0333667	-0.0287223	0.748237	-0.0680667	-0.0585923	0.595138	No significant covariates
1-linoleoyl-GPI (18:2)*	Lipid	Lysolipid	-0.175567	-0.16054	0.0732883	-0.0207333	-0.0189588	0.636227	0.0136	0.012436	0.933271	-0.0389333	-0.0356011	0.807369	No significant covariates
1-arachidonoyl-GPI (20:4)*	Lipid	Lysolipid	-0.1861	-0.171521	0.0939317	-0.0404333	-0.0372657	0.152173	-0.0141333	-0.0130261	0.966606	-0.135783	-0.125146	0.097573	No significant covariates
1-palmitoyl-GPG (16:0)*	Lipid	Lysolipid	0.108933	0.124183	0.472842	0.0382	0.0435477	0.481831	-0.0275	-0.0313497	0.994214	-0.110217	-0.125646	0.716668	Age
1-(1-enyl-palmitoyl)-2-oleoyl-GPE (P-16:0/18:1)*	Lipid	Plasmalogen	-0.0786333	-0.0691586	0.0401627	-0.0952	-0.0837291	0.0496239	-0.00803333	-0.00706538	0.139079	-0.0394	-0.0346526	0.419962	Age
1-(1-enyl-palmitoyl)-2-linoleoyl-GPE (P-16:0/18:2)*	Lipid	Plasmalogen	-0.0609333	-0.0559843	0.016388	-0.028	-0.0257258	0.521238	-0.0341	-0.0313304	0.364367	-0.0531333	-0.0488178	0.712234	No significant covariates
1-(1-enyl-palmitoyl)-2-palmitoyl-GPC (P-16:0/16:0)*	Lipid	Plasmalogen	-0.01925	-0.0190991	0.566753	-0.0416667	-0.0413401	0.00410113	0.0041	0.00406786	0.834195	0.0175167	0.0173794	0.338804	Smoking, S-Creat
1-(1-enyl-palmitoyl)-2-palmitoleoyl-GPC (P-16:0/16:1)*	Lipid	Plasmalogen	-0.00683333	-0.00657367	0.556974	-0.1011	-0.0972583	0.000158499	-0.0294	-0.0282828	0.308338	0.00908333	0.00873818	0.85613	No significant covariates
1-(1-enyl-palmitoyl)-2-arachidonoyl-GPE (P-16:0/20:4)*	Lipid	Plasmalogen	-0.0378833	-0.035712	0.556974	-0.1263	-0.119061	0.00613098	-0.0189333	-0.0178482	0.402424	-0.101117	-0.0953211	0.0878685	No significant covariates
1-(1-enyl-palmitoyl)-2-oleoyl-GPC (P-16:0/18:1)*	Lipid	Plasmalogen	-0.0133667	-0.013258	0.711526	-0.0290333	-0.0287972	0.0593703	-0.0391667	-0.0388481	0.0339084	0.0110833	0.0109932	0.945173	No significant covariates
1-(1-enyl-oleoyl)-2-arachidonoyl-GPE (P-18:1/20:4)*	Lipid	Plasmalogen	-0.00273333	-0.00268711	0.913387	-0.111233	-0.109352	0.0341165	-0.0123333	-0.0121248	0.93882	-0.0757667	-0.0744855	0.00947258	Smoking, S-Creat
1-(1-enyl-stearoyl)-2-oleoyl-GPE (P-18:0/18:1)	Lipid	Plasmalogen	-0.0308	-0.0294455	0.293062	-0.0096	-0.00917782	0.861128	-0.0238333	-0.0227852	0.737685	-0.0150167	-0.0143563	0.836548	S-Creat
1-(1-enyl-stearoyl)-2-linoleoyl-GPE (P-18:0/18:2)*	Lipid	Plasmalogen	-0.0813	-0.0725698	0.0145402	-0.0230333	-0.02056	0.155916	-0.0486333	-0.043411	0.567217	-0.03235	-0.0288762	0.464496	Age
1-(1-enyl-palmitoyl)-GPC (P-16:0)*	Lipid	Lysoplasmalogen	0.0430667	0.0415822	0.913387	-0.0494	-0.0476972	0.37473	0.0105333	0.0101703	0.790898	-0.00323333	-0.00312188	0.479904	Age, S-Creat, S-Gluc
1-(1-enyl-palmitoyl)-GPE (P-16:0)*	Lipid	Lysoplasmalogen	-0.0818333	-0.079892	0.744196	-0.115233	-0.1125	0.11841	0.00635	0.00619936	0.834195	-0.0115333	-0.0112597	0.85613	No significant covariates
glycerol	Lipid	Glycerolipid metabolism	-0.04695	-0.0436947	0.254942	-0.193	-0.179618	0.00167568	-0.0125333	-0.0116643	0.748237	-0.0206167	-0.0191872	0.915359	BMI
glycerol 3-phosphate	Lipid	Glycerolipid metabolism	-0.0994833	-0.0927411	0.149027	0.158733	0.147976	0.00293999	0.0139	0.012958	0.727183	-0.05865	-0.0546751	0.427206	Smoking, S-Creat, S-Gluc
1-myristoylglycerol (14:0)	Lipid	Monoacylglycerol	-0.1545	-0.156519	0.129649	-0.0118	-0.0119542	0.99483	-0.0755667	-0.0765542	0.605621	-0.0872833	-0.088424	0.268478	S-Gluc
1-palmitoylglycerol (16:0)	Lipid	Monoacylglycerol	-0.0623667	-0.0619947	0.313499	-0.0719	-0.0714712	0.521238	0.0232333	0.0230948	0.468047	-0.100333	-0.0997349	0.24744	S-Gluc
1-oleoylglycerol (18:1)	Lipid	Monoacylglycerol	-0.0967333	-0.0875336	0.733252	-0.0714667	-0.0646699	0.840812	0.1418	0.128314	0.0967848	-0.147967	-0.133894	0.0855682	No significant covariates
2-oleoylglycerol (18:1)	Lipid	Monoacylglycerol	-0.0946833	-0.10842	0.658258	-0.0703	-0.0804993	0.830693	0.0724667	0.0829803	0.402424	-0.171883	-0.19682	0.128713	No significant covariates
1-linoleoylglycerol (18:2)	Lipid	Monoacylglycerol	-0.08765	-0.0841171	0.0857019	-0.0113667	-0.0109085	0.790512	0.146133	0.140243	0.0350998	-0.133783	-0.128391	0.38143	No significant covariates
2-linoleoylglycerol (18:2)	Lipid	Monoacylglycerol	-0.108217	-0.104386	0.0120094	-0.0121333	-0.0117038	0.711894	-0.106433	-0.102666	0.254942	-0.0858	-0.0827626	0.599713	dU-Na, S-Gluc
1-linolenoylglycerol (18:3)	Lipid	Monoacylglycerol	-0.188433	-0.187179	0.197653	0.2236	0.222112	0.0634515	0.0726333	0.0721499	0.0387743	-0.13035	-0.129482	0.389655	Smoking
1-arachidonylglycerol (20:4)	Lipid	Monoacylglycerol	-0.177183	-0.157273	0.0584181	-0.205067	-0.182023	0.0200172	0.0249	0.0221019	0.966606	-0.1097	-0.0973726	0.0203718	No significant covariates
1-dihomo-linolenylglycerol (20:3)	Lipid	Monoacylglycerol	-0.1488	-0.155	0.126019	-0.079	-0.0822917	0.197274	0.120833	0.125868	0.219432	-0.0061	-0.00635417	0.427206	No significant covariates
1-palmitoleoylglycerol (16:1)*	Lipid	Monoacylglycerol	-0.00731667	-0.00753519	0.658258	0.107333	0.110539	0.381743	0.32185	0.331462	0.0507367	-0.0337333	-0.0347408	0.191337	S-Gluc
oleoyl-linoleoyl-glycerol	Lipid	Diacylglycerol	-0.160717	-0.191443	0.286461	0.191733	0.22839	0.0836408	0.16805	0.200179	0.150614	-0.0370333	-0.0441136	0.836548	No significant covariates
1-oleoyl-2-linoleoyl-glycerol (18:1/18:2)	Lipid	Diacylglycerol	-0.0880333	-0.0892561	0.0461452	0.127833	0.129609	0.121496	0.162467	0.164723	0.189598	-0.01715	-0.0173882	0.7977	No significant covariates
1-palmitoleoyl-2-oleoyl-glycerol (16:1/18:1)*	Lipid	Diacylglycerol	-0.0328333	-0.0312639	0.320512	0.115233	0.109725	0.106676	0.1926	0.183394	0.131775	0.0140167	0.0133467	0.666195	S-Gluc
1-oleoyl-3-linoleoyl-glycerol (18:1/18:2)	Lipid	Diacylglycerol	-0.05425	-0.0582019	0.126019	0.0952	0.102135	0.0813512	0.14235	0.15272	0.124772	0.0193667	0.0207775	0.434521	No significant covariates
sphinganine	Lipid	Sphingolipid metabolism	-0.1199	-0.12937	0.0665742	-0.157633	-0.170083	0.403259	0.0036	0.00388433	0.890421	0.0329167	0.0355165	0.666195	No significant covariates
N-palmitoyl-sphinganine (d18:0/16:0)	Lipid	Sphingolipid metabolism	-0.0558833	-0.0562433	0.204459	0.0421	0.0423712	0.321532	0.0412	0.0414654	0.295273	-0.00451667	-0.00454576	0.817068	No significant covariates
palmitoyl sphingomyelin (d18:1/16:0)	Lipid	Sphingolipid metabolism	-0.0415833	-0.0413394	0.00848431	-0.0478667	-0.0475859	0.0174135	-0.0124667	-0.0123935	0.150614	0.000683333	0.000679325	0.778455	S-Creat
stearoyl sphingomyelin (d18:1/18:0)	Lipid	Sphingolipid metabolism	-0.0142333	-0.0140479	0.500085	-0.0401667	-0.0396434	0.020719	0.0106333	0.0104948	0.716732	0.0301833	0.0297901	0.74038	No significant covariates
sphingomyelin (d18:1/18:1, d18:2/18:0)	Lipid	Sphingolipid metabolism	-0.0535	-0.0544973	0.0269945	-0.0463333	-0.047197	0.074786	-0.0284333	-0.0289634	0.114815	0.0276667	0.0281824	0.290713	BMI
sphingosine 1-phosphate	Lipid	Sphingolipid metabolism	0.0250833	0.0247224	0.606671	-0.0387667	-0.0382088	0.692673	-0.0538667	-0.0530915	0.655193	0.00721667	0.00711282	0.905446	No significant covariates
sphingosine	Lipid	Sphingolipid metabolism	-0.0389	-0.0364505	0.616844	-0.00123333	-0.00115567	0.974156	-0.0589667	-0.0552536	0.044482	0.0350667	0.0328586	0.189217	No significant covariates
N-palmitoyl-sphingosine (d18:1/16:0)	Lipid	Sphingolipid metabolism	-0.0413	-0.0402416	0.149027	0.0108667	0.0105882	0.608752	0.0311	0.030303	0.889016	-0.0260333	-0.0253662	0.895546	S-Gluc
sphingomyelin (d18:1/14:0, d16:1/16:0)*	Lipid	Sphingolipid metabolism	-0.0338667	-0.0330278	0.102784	-0.00763333	-0.00744425	0.7313	-0.00945	-0.00921592	0.785525	-0.00161667	-0.00157662	0.975063	No significant covariates
sphingomyelin (d18:2/14:0, d18:1/14:1)*	Lipid	Sphingolipid metabolism	-0.0497	-0.0485826	0.189366	0.0197333	0.0192897	0.388836	-0.0470333	-0.0459759	0.114815	-0.0218667	-0.021375	0.416364	BMI
sphingomyelin (d18:1/24:1, d18:2/24:0)*	Lipid	Sphingolipid metabolism	0.00575	0.00563339	0.84478	-0.0186333	-0.0182554	0.188418	0.0488667	0.0478756	0.00503237	-0.00626667	-0.00613958	0.661653	BMI
sphingomyelin (d18:2/16:0, d18:1/16:1)*	Lipid	Sphingolipid metabolism	-0.0543833	-0.053765	0.0100486	-0.0191333	-0.0189158	0.192809	-0.0184333	-0.0182238	0.288881	-0.00055	-0.000543747	0.925286	BMI
sphingomyelin (d18:1/20:1, d18:2/20:0)*	Lipid	Sphingolipid metabolism	-0.0101667	-0.0108828	0.844782	-0.0623667	-0.0667594	0.448413	-0.0479333	-0.0513095	0.0886599	0.0144	0.0154143	0.314149	BMI
behenoyl sphingomyelin (d18:1/22:0)*	Lipid	Sphingolipid metabolism	-0.0216667	-0.0220931	0.509348	-0.00546667	-0.00557425	0.645501	0.0477	0.0486387	0.0110913	-0.01155	-0.0117773	0.8758	S-Gluc
sphingomyelin (d18:1/22:1, d18:2/22:0, d16:1/24:1)*	Lipid	Sphingolipid metabolism	-0.00876667	-0.008786	0.744196	-0.0161667	-0.0162023	0.741066	0.0253333	0.0253892	0.0409109	-0.0032	-0.00320706	0.807369	BMI
sphingomyelin (d18:1/20:0, d16:1/22:0)*	Lipid	Sphingolipid metabolism	-0.03015	-0.0309072	0.509348	0.0094	0.00963608	0.881537	0.0226333	0.0232018	0.041607	-0.02155	-0.0220912	0.95513	S-Gluc
palmitoyl dihydrosphingomyelin (d18:0/16:0)*	Lipid	Sphingolipid metabolism	-0.0238667	-0.0230284	0.220409	-0.0571667	-0.0551589	0.240904	0.0236333	0.0228033	0.276379	-0.0176833	-0.0170623	0.464496	BMI
sphingomyelin (d18:1/15:0, d16:1/17:0)*	Lipid	Sphingolipid metabolism	-0.0232833	-0.0232857	0.313499	-0.00356667	-0.00356702	0.572966	0.0125333	0.0125346	0.339108	0.00428333	0.00428376	0.51154	No significant covariates
sphingomyelin (d18:1/21:0, d17:1/22:0, d16:1/23:0)*	Lipid	Sphingolipid metabolism	-0.0151	-0.0155911	0.313499	0.0227	0.0234383	0.664212	0.0289333	0.0298744	0.0595752	0.00603333	0.00622956	0.915359	No significant covariates
sphingomyelin (d18:2/23:0, d18:1/23:1, d17:1/24:1)*	Lipid	Sphingolipid metabolism	0.223667	0.296208	0.0324287	-0.0877333	-0.116188	0.645501	0.182767	0.242043	0.01351	0.0529	0.0700569	0.577929	No significant covariates
sphingomyelin (d18:2/24:1, d18:1/24:2)*	Lipid	Sphingolipid metabolism	-0.00285	-0.00286403	0.679376	-0.0562667	-0.0565437	0.0363692	0.0278333	0.0279704	0.0696513	-0.0188333	-0.0189261	0.740382	BMI
sphingomyelin (d18:1/17:0, d17:1/18:0, d19:1/16:0)	Lipid	Sphingolipid metabolism	-0.0215833	-0.0213021	0.194303	0.0233	0.0229964	0.521238	0.0149333	0.0147388	0.209129	-0.0226833	-0.0223878	0.535962	No significant covariates
3-hydroxy-3-methylglutarate	Lipid	Mevalonate metabolism	-0.07055	-0.070213	0.175111	0.0163	0.0162221	0.555455	0.0665	0.0661823	0.0305393	-0.0119667	-0.0119095	0.302282	S-Creat
cholesterol	Lipid	Sterol	-0.0143667	-0.014318	0.627086	-0.0114667	-0.0114278	0.581819	0.0230667	0.0229885	0.0491078	-0.0203167	-0.0202478	0.759346	BMI
7-alpha-hydroxy-3-oxo-4-cholestenoate (7-Hoca)	Lipid	Sterol	0.0077	0.00756311	0.733252	0.00873333	0.00857807	0.403259	0.0189	0.018564	0.966606	-0.08005	-0.0786269	0.0855682	Age
campesterol	Lipid	Sterol	-0.06295	-0.0642675	0.380276	-0.0518	-0.0528841	0.211124	-0.00816667	-0.00833759	0.468047	-0.0287667	-0.0293687	0.945172	No significant covariates
pregnenolone sulfate	Lipid	Steroid	0.0299	0.0313845	0.278352	0.0601	0.0630839	0.141352	0	0	0.969914	-0.000666667	-0.000699766	0.946417	Age, Smoking, S-Creat
21-hydroxypregnenolone disulfate	Lipid	Steroid	-0.0160833	-0.016135	0.566753	-0.0328	-0.0329053	0.636227	0.0504333	0.0505952	0.955485	-0.0971833	-0.0974953	0.00122842	Age
5alpha-pregnan-3beta,20beta-diol monosulfate (1)	Lipid	Steroid	0	0	0.837197	0.0697	0.0958998	0.248459	-0.0204667	-0.02816	0.158952	-0.00401667	-0.00552651	0.404348	Age, dU-Na
5alpha-pregnan-3beta,20alpha-diol monosulfate (2)	Lipid	Steroid	0.0230167	0.0262567	0.394372	0	0	0.878	-0.0338667	-0.0386341	0.556974	-0.0586333	-0.0668872	0.107001	Age, dU-Na
5alpha-pregnan-3beta,20alpha-diol disulfate	Lipid	Steroid	-0.02475	-0.0235984	0.913387	-0.0123	-0.0117277	0.760731	-0.0475667	-0.0453534	0.328643	-0.0374333	-0.0356916	0.113715	Age
5alpha-pregnan-3(alpha or beta),20beta-diol disulfate	Lipid	Steroid	0	0	0.770353	0	0	0.468408	-0.0522	-0.0849471	0.0856063	0	0	0.583209	Age
pregnen-diol disulfate*	Lipid	Steroid	0.02265	0.0202594	0.632236	-0.0341333	-0.0305307	0.29092	-0.000166667	-0.000149076	0.955485	-0.0223333	-0.0199761	0.148686	Age, BMI, S-Creat
pregn steroid monosulfate*	Lipid	Steroid	0.0185	0.0182122	0.293068	-0.0911333	-0.0897158	0.11841	-0.0316333	-0.0311413	0.189598	-0.0246667	-0.024283	0.577929	Age, S-Creat
pregnanediol-3-glucuronide	Lipid	Steroid	0.0291833	0.0387304	0.189087	0	0	0.561044	0	0	0.285281	0	0	0.937388	S-Creat
cortisol	Lipid	Steroid	0.0521	0.0514162	0.306587	0.0220333	0.0217441	0.197269	-0.0681	-0.0672062	0.944373	0.0108333	0.0106911	0.975063	No significant covariates
cortisone	Lipid	Steroid	-0.0211167	-0.0207128	0.20968	0.0937667	0.0919732	0.0611398	-0.0234333	-0.0229851	0.988866	-0.00765	-0.00750368	0.749845	Age, S-Creat, S-Gluc
dehydroisoandrosterone sulfate (DHEA-S)	Lipid	Steroid	0.0108833	0.0104217	0.878971	-0.0537333	-0.0514539	0.468038	0.0226	0.0216413	0.706333	0.0141667	0.0135657	0.527756	Age, BMI
16a-hydroxy DHEA 3-sulfate	Lipid	Steroid	-0.0188333	-0.01861	0.913387	0.0253333	0.0250329	0.654829	0.0668	0.0660079	0.0634515	-0.0249667	-0.0246706	0.479904	S-Creat
epiandrosterone sulfate	Lipid	Steroid	0.02635	0.0260556	0.220409	0.0291333	0.0288078	0.99483	0.1103	0.109068	2.07862e-05	-0.0223833	-0.0221332	0.30818	No significant covariates
androsterone sulfate	Lipid	Steroid	0.0146	0.0148949	0.606671	-0.0223333	-0.0227845	0.780548	0.118467	0.12086	1.61677e-05	-0.00655	-0.00668231	0.684471	No significant covariates
4-androsten-3beta,17beta-diol monosulfate (1)	Lipid	Steroid	-0.0260833	-0.0210996	0.279955	-0.00816667	-0.00660627	0.512856	0.0345667	0.027962	0.790898	-0.0104	-0.00841288	0.242366	Age, BMI
4-androsten-3beta,17beta-diol monosulfate (2)	Lipid	Steroid	0.00566667	0.00601174	0.509348	0.1369	0.145237	0.00270104	0.0912667	0.0968244	0.0515652	-0.0464167	-0.0492432	0.612577	No significant covariates
4-androsten-3alpha,17alpha-diol monosulfate (2)	Lipid	Steroid	0.0567333	0.0588642	0.194303	0.0017	0.00176385	0.521238	-0.0125667	-0.0130387	0.706333	-0.0854167	-0.0886249	0.208892	Age
4-androsten-3alpha,17alpha-diol monosulfate (3)	Lipid	Steroid	0.000433333	0.000415987	0.267247	-0.0601667	-0.0577582	0.599713	0.000433333	0.000415987	0.801667	0.00586667	0.00563182	0.595138	Age
4-androsten-3beta,17beta-diol disulfate (1)	Lipid	Steroid	0.0120333	0.0121365	0.777332	0.0375333	0.0378551	0.152173	0.0827	0.083409	0.000628576	-0.0246	-0.0248109	0.378043	S-Gluc
4-androsten-3beta,17beta-diol disulfate (2)	Lipid	Steroid	-0.0448333	-0.0454884	0.380276	0.0698	0.0708198	0.101165	0.0608667	0.061756	0.041607	-0.0181333	-0.0183983	0.364658	S-Creat
5alpha-androstan-3alpha,17beta-diol monosulfate (1)	Lipid	Steroid	-0.00283333	-0.00301707	0.330521	-0.0143333	-0.0152628	0.375011	0.108633	0.115678	0.00043678	-0.00498333	-0.0053065	0.780548	No significant covariates
5alpha-androstan-3beta,17beta-diol monosulfate (2)	Lipid	Steroid	0	0	0.869895	-0.0254667	-0.0284576	0.616844	0.0775	0.0866019	0.00165809	-0.0645167	-0.0720937	0.020783	No significant covariates
5alpha-androstan-3alpha,17alpha-diol disulfate	Lipid	Steroid	-0.00225	-0.00767918	0.537722	0	0	0.0919721	0	0	0.584713	0	0	0.494517	No significant covariates
5alpha-androstan-3beta,17alpha-diol disulfate	Lipid	Steroid	0.0220833	0.0239568	0.472842	0.00516667	0.00560498	0.448413	0.2589	0.280864	0.00016466	-0.0808333	-0.0876907	0.0707967	BMI
5alpha-androstan-3alpha,17beta-diol disulfate	Lipid	Steroid	-0.0022	-0.00223192	0.844782	-0.0371667	-0.0377059	0.512856	0.026	0.0263772	0.402424	-0.07505	-0.0761388	0.14869	No significant covariates
5alpha-androstan-3beta,17beta-diol disulfate	Lipid	Steroid	-0.01055	-0.0105153	0.959518	0.026	0.0259145	0.235745	0.121733	0.121333	6.9739e-05	0.0003	0.000299013	0.338804	No significant covariates
andro steroid monosulfate (1)*	Lipid	Steroid	-0.05085	-0.0503765	0.437825	0.0474333	0.0469916	0.141352	0.167033	0.165478	0.00153605	-0.0636	-0.0630077	0.141784	S-Creat
etiocholanolone glucuronide	Lipid	Steroid	0.1002	0.108854	0.112287	0.0371667	0.0403766	0.144891	0.181733	0.197429	0.0229261	0.000766667	0.000832881	0.770621	S-Creat
5alpha-androstan-3alpha, 17beta-diol-17-glucosiduronate	Lipid	Steroid	0	0	0.89586	0	0	0.386167	0	0	0.736433	-0.04465	-0.0831936	0.0238039	Age, S-Gluc
5alpha-androstan-3alpha,17beta-diol monosulfate (2)	Lipid	Steroid	0.0169667	0.0218109	0.441407	0	0	0.60963	0	0	0.869895	-0.0100333	-0.012898	0.410962	BMI, S-Gluc
cholate	Lipid	Primary bile acid metabolism	-0.143283	-0.11505	0.509348	-0.1083	-0.08696	0.53821	-0.0789667	-0.0634067	0.645147	-0.318533	-0.255768	0.0811136	Smoking
glycocholate	Lipid	Primary bile acid metabolism	-0.0375	-0.0274625	0.959518	-0.0967	-0.0708166	0.932874	-0.0697667	-0.0510924	0.695989	-0.37245	-0.272757	0.0070486	No significant covariates
taurocholate	Lipid	Primary bile acid metabolism	-0.148683	-0.150687	0.320512	-0.0012	-0.00121618	0.891772	-0.0376	-0.0381068	0.695986	-0.203483	-0.206226	0.0210589	No significant covariates
chenodeoxycholate	Lipid	Primary bile acid metabolism	0.00156667	0.0016763	0.838168	0.0228333	0.0244311	0.850958	-0.0692	-0.0740424	0.982645	0.00335	0.00358442	0.911109	No significant covariates
glycochenodeoxycholate	Lipid	Primary bile acid metabolism	-0.00288333	-0.00226535	0.537666	0.0987	0.0775456	0.760731	-0.112567	-0.0884402	0.645147	-0.10225	-0.0803347	0.263107	Age, Smoking
taurochenodeoxycholate	Lipid	Primary bile acid metabolism	-0.082	-0.0640575	0.890421	-0.171433	-0.133922	0.572966	-0.1316	-0.102804	0.748237	-0.240517	-0.187889	0.0581845	Smoking
deoxycholate	Lipid	Secondary bile acid metabolism	-0.00663333	-0.00586761	0.947967	-0.0764333	-0.0676102	0.820602	0.146	0.129146	0.264251	-0.15245	-0.134852	0.302282	No significant covariates
glycodeoxycholate	Lipid	Secondary bile acid metabolism	0.08525	0.0723439	0.799658	0	0	0.790512	0.0115667	0.00981557	0.856042	-0.245533	-0.208362	0.00880542	Age
taurodeoxycholate	Lipid	Secondary bile acid metabolism	-0.115883	-0.121931	0.690031	0.0812667	0.0855079	0.716732	0.156967	0.165159	0.286461	-0.187567	-0.197355	0.00324373	Smoking
glycolithocholate	Lipid	Secondary bile acid metabolism	-0.00486667	-0.00768826	0.345736	-0.0162	-0.0255924	0.638037	-0.00566667	-0.00895208	0.377481	-0.05145	-0.0812796	0.455144	BMI
glycolithocholate sulfate*	Lipid	Secondary bile acid metabolism	0.0194333	0.0188856	0.537666	0.0967667	0.0940395	0.152173	0.0569	0.0552964	0.539202	-0.0447	-0.0434402	0.338804	S-Creat
taurolithocholate 3-sulfate	Lipid	Secondary bile acid metabolism	0.0409	0.0398015	0.149027	0.046	0.0447645	0.201815	0.0195667	0.0190411	0.295273	-0.063	-0.0613079	0.657129	S-Creat, dU-Na
ursodeoxycholate	Lipid	Secondary bile acid metabolism	-0.320883	-0.408873	0.0660422	0	0	0.758836	-0.0491333	-0.0626062	0.357106	-0.01135	-0.0144623	0.696686	Age, S-Gluc
glycoursodeoxycholate	Lipid	Secondary bile acid metabolism	-0.04405	-0.033432	0.231526	-0.0211	-0.016014	0.850958	-0.131533	-0.099828	0.394628	-0.190817	-0.144821	0.13189	Age, BMI, Smoking, S-Gluc
hyocholate	Lipid	Secondary bile acid metabolism	-0.0286667	-0.0462291	0.441407	-0.0868333	-0.140031	0.214556	0	0	0.791013	-0.01805	-0.0291082	0.893076	S-Gluc
glycohyocholate	Lipid	Secondary bile acid metabolism	-0.222933	-0.250065	0.000334463	0	0	0.9249	0	0	0.441408	-0.1627	-0.182501	0.426361	Age, Smoking, S-Creat
glycocholenate sulfate*	Lipid	Secondary bile acid metabolism	0.0126	0.0127016	0.446436	-0.0105	-0.0105847	0.943182	-0.0113333	-0.0114247	0.966606	-0.0572667	-0.0577285	0.0340574	Age, S-Gluc
taurocholenate sulfate	Lipid	Secondary bile acid metabolism	0.0624167	0.06313	0.0361196	-0.01385	-0.0140083	0.99483	-0.00943333	-0.00954115	0.520914	-0.0472	-0.0477395	0.412792	BMI, Smoking
3b-hydroxy-5-cholenoic acid	Lipid	Secondary bile acid metabolism	-0.00336667	-0.00565921	0.718888	0	0	0.851181	0	0	0.224372	0	0	0.5439	Age
inosine	Nucleotide	Purine metabolism, (hypo)xanthine/inosine containing	0.0719667	0.0957258	0.936426	-0.166867	-0.221956	0.235745	-0.166867	-0.221956	0.248939	-0.0867333	-0.115368	0.434521	No significant covariates
hypoxanthine	Nucleotide	Purine metabolism, (hypo)xanthine/inosine containing	-0.0160667	-0.0162799	0.537666	-0.141133	-0.143007	0.201815	0.013	0.0131726	0.410312	-0.0709833	-0.0719256	0.314154	No significant covariates
xanthine	Nucleotide	Purine metabolism, (hypo)xanthine/inosine containing	0.0198333	0.0206726	0.744196	-0.00256667	-0.00267528	0.464079	0.0154	0.0160517	1	-0.0773667	-0.0806407	0.14869	BMI, S-Creat, dU-Na
xanthosine	Nucleotide	Purine metabolism, (hypo)xanthine/inosine containing	-0.10405	-0.1307	0.115858	-0.150233	-0.188712	0.0030198	-0.103933	-0.130553	0.862264	-0.10535	-0.132333	0.248939	No significant covariates
urate	Nucleotide	Purine metabolism, (hypo)xanthine/inosine containing	-0.0414333	-0.0407367	0.149027	0.0457667	0.0449972	0.27352	0.1311	0.128896	0.000511164	-0.0709	-0.069708	0.0633405	BMI
allantoin	Nucleotide	Purine metabolism, (hypo)xanthine/inosine containing	-0.0525833	-0.0509973	0.00963512	0.0136333	0.0132221	0.448413	0.08165	0.0791873	0.0316289	-0.0448333	-0.0434811	0.204398	No significant covariates
adenosine 5'-diphosphate (ADP)	Nucleotide	Purine metabolism, adenine containing	0	0	0.84508	-0.0843	-0.201097	0.379483	-0.0843	-0.201097	0.0132917	0	0	0.881087	No significant covariates
adenosine 5'-monophosphate (AMP)	Nucleotide	Purine metabolism, adenine containing	0.0190167	0.0171538	0.788474	-0.137933	-0.124421	0.321532	-0.139133	-0.125504	0.139079	0.00921667	0.00831379	0.684471	No significant covariates
adenosine 3',5'-cyclic monophosphate (cAMP)	Nucleotide	Purine metabolism, adenine containing	0.0580167	0.060846	0.349584	-0.0144	-0.0151023	0.82972	0.0394667	0.0413914	0.154617	-0.0295667	-0.0310086	0.546799	dU-Na
N1-methyladenosine	Nucleotide	Purine metabolism, adenine containing	-0.0219833	-0.0215417	0.112287	-0.0296	-0.0290054	0.127857	0.00553333	0.00542218	0.889016	-0.02375	-0.0232729	0.0166452	S-Creat
N6-carbamoylthreonyladenosine	Nucleotide	Purine metabolism, adenine containing	-0.0740667	-0.0742002	0.133359	0.0149	0.0149269	0.464069	0.0867333	0.0868897	0.0577119	-0.00848333	-0.00849863	0.621381	Smoking, S-Creat
N6-succinyladenosine	Nucleotide	Purine metabolism, adenine containing	-0.1299	-0.142763	0.0027478	0.0510667	0.0561234	0.459742	0.0387	0.0425321	0.994214	-0.0583	-0.064073	0.608752	Smoking, S-Creat
7-methylguanine	Nucleotide	Purine metabolism, guanine containing	-0.0438667	-0.0430361	0.0290658	-0.0136	-0.0133425	0.403259	-0.00333333	-0.00327022	0.955485	-0.0405	-0.0397332	0.0178148	S-Creat
N2,N2-dimethylguanosine	Nucleotide	Purine metabolism, guanine containing	-0.0330667	-0.0327555	0.0401627	-0.0249667	-0.0247317	0.572966	0.0248667	0.0246327	0.22471	-0.0414	-0.0410104	0.0075957	BMI, Smoking, S-Creat
orotate	Nucleotide	Pyrimidine metabolism, orotate containing	-0.0704333	-0.0663964	0.105877	-0.113	-0.106523	0.0028182	0.00776667	0.00732152	0.325195	-0.13065	-0.123162	0.000147726	S-Gluc
orotidine	Nucleotide	Pyrimidine metabolism, orotate containing	-0.0632333	-0.0708735	0.190084	0.0034	0.0038108	0.576703	0.0690667	0.0774116	0.0146673	-0.0424	-0.047523	0.0401627	S-Creat
uridine	Nucleotide	Pyrimidine metabolism, uracil containing	0.01955	0.0208356	0.755193	-0.0463667	-0.0494156	0.403259	0.00723333	0.00770898	0.586273	0.0161	0.0171587	0.915359	S-Gluc
uracil	Nucleotide	Pyrimidine metabolism, uracil containing	-0.0464833	-0.0454471	0.658258	-0.0238	-0.0232695	0.932874	-0.0584	-0.0570982	0.0786914	-0.0273833	-0.0267729	0.846327	BMI
pseudouridine	Nucleotide	Pyrimidine metabolism, uracil containing	-0.00956667	-0.00944203	0.320512	0.0157667	0.0155613	0.683132	0.0319667	0.0315502	0.3356	-0.0292167	-0.028836	0.338804	S-Creat
5-methyluridine (ribothymidine)	Nucleotide	Pyrimidine metabolism, uracil containing	-0.0234167	-0.022971	0.658258	-0.0293667	-0.0288078	0.440694	-0.02215	-0.0217285	0.3356	-0.0284333	-0.0278922	0.0615814	No significant covariates
2'-deoxyuridine	Nucleotide	Pyrimidine metabolism, uracil containing	-0.0247167	-0.0260011	0.446436	-0.138667	-0.145873	0.0176754	-0.0638667	-0.0671856	0.576708	-0.0479167	-0.0504068	0.0481355	BMI, S-Creat
3-ureidopropionate	Nucleotide	Pyrimidine metabolism, uracil containing	-0.0478	-0.0461791	0.616844	-0.0622	-0.0600908	0.159729	-0.0416667	-0.0402538	0.922182	-0.215367	-0.208064	0.00818057	Smoking
beta-alanine	Nucleotide	Pyrimidine metabolism, uracil containing	-0.0735833	-0.0716628	0.446436	0.0077	0.00749903	0.780548	-0.00613333	-0.00597325	0.655193	-0.06685	-0.0651052	0.721575	Smoking, S-Creat
N4-acetylcytidine	Nucleotide	Pyrimidine metabolism, cytidine containing	-0.0961	-0.132314	0.10144	0.186733	0.257102	0.0186992	-0.0205667	-0.028317	0.949892	-0.0170667	-0.0234981	0.767453	dU-Na
thymine	Nucleotide	Pyrimidine metabolism, thymine containing	-0.0367	-0.0430802	0.844782	0	0	0.726734	0.0832667	0.0977423	0.161672	-0.0113667	-0.0133427	0.800509	No significant covariates
5,6-dihydrothymine	Nucleotide	Pyrimidine metabolism, thymine containing	-0.131417	-0.127441	0.000158193	-0.0317667	-0.0308055	0.388836	0.0213	0.0206555	0.823318	-0.0621	-0.0602211	0.332528	Age, BMI, S-Gluc
3-aminoisobutyrate	Nucleotide	Pyrimidine metabolism, thymine containing	0.00795	0.00789395	0.924899	-0.1479	-0.146857	0.000158499	-0.0608667	-0.0604376	0.230089	-0.12925	-0.128339	4.70247e-05	S-Gluc
quinolinate	Cofactors and vitamins	Nicotinate and nicotinamide metabolism	-0.00723333	-0.00681297	0.566748	-0.0347	-0.0326834	0.548463	0	0	0.700459	-0.07515	-0.0707827	0.00165937	dU-Na
nicotinate ribonucleoside	Cofactors and vitamins	Nicotinate and nicotinamide metabolism	-0.175667	-0.239753	0.149482	0	0	0.768128	-0.0324667	-0.044311	0.540067	0	0	0.586555	Smoking, S-Creat
nicotinamide	Cofactors and vitamins	Nicotinate and nicotinamide metabolism	0.0183	0.01665	0.878971	-0.0211333	-0.0192279	0.741069	-0.07305	-0.0664635	0.342651	-0.0646167	-0.0587905	0.535962	S-Gluc
nicotinamide riboside	Cofactors and vitamins	Nicotinate and nicotinamide metabolism	-0.105267	-0.11904	0.0660422	-0.0751	-0.0849259	0.101039	-0.111667	-0.126277	0.0142254	-0.1291	-0.145991	0.0213028	S-Gluc
1-methylnicotinamide	Cofactors and vitamins	Nicotinate and nicotinamide metabolism	-0.0297167	-0.0279476	0.404348	-0.0612333	-0.057588	0.664212	-0.0329	-0.0309414	0.748237	-0.142083	-0.133625	0.00653714	S-Gluc
trigonelline (N'-methylnicotinate)	Cofactors and vitamins	Nicotinate and nicotinamide metabolism	-0.0950333	-0.070984	0.0565142	0.113167	0.0845284	0.0352275	-0.0273667	-0.0204412	0.790898	-0.06345	-0.0473932	0.788061	Age
N1-Methyl-2-pyridone-5-carboxamide	Cofactors and vitamins	Nicotinate and nicotinamide metabolism	-0.00638333	-0.00675128	0.509348	0.0775	0.0819672	0.741069	0.149167	0.157765	0.00906522	-0.0173333	-0.0183325	0.398671	No significant covariates
pantothenate	Cofactors and vitamins	Pantothenate and CoA metabolism	0.02425	0.0245296	0.248939	0.0387	0.0391463	0.321532	0.0488667	0.0494302	0.154617	-0.0201333	-0.0203655	0.332528	No significant covariates
threonate	Cofactors and vitamins	Ascorbate and aldarate metabolism	-0.0436333	-0.0447705	0.214996	0.0501	0.0514057	0.246141	0.0459333	0.0471304	0.0558974	0.0373167	0.0382892	0.105396	Smoking
oxalate (ethanedioate)	Cofactors and vitamins	Ascorbate and aldarate metabolism	-0.0186833	-0.0179062	0.0805464	0.0424	0.0406364	0.256855	-0.006	-0.00575043	0.655193	0.04725	0.0452846	0.100128	Smoking
gulonic acid*	Cofactors and vitamins	Ascorbate and aldarate metabolism	-0.0449833	-0.0449474	0.429309	0.100567	0.100486	0.891772	0.0217	0.0216827	0.966606	-0.05255	-0.052508	0.290713	Age, Smoking
alpha-tocopherol	Cofactors and vitamins	Tocopherol metabolism	0.0307667	0.0305104	0.20968	-0.0369	-0.0365926	0.0290002	0.00723333	0.00717308	0.576708	-0.00971667	-0.00963573	0.648114	No significant covariates
gamma-tocotrienol	Cofactors and vitamins	Tocopherol metabolism	-0.0929833	-0.0733076	0.349584	-0.00226667	-0.00178703	0.179859	-0.0559667	-0.0441238	0.966606	-0.0179167	-0.0141254	0.730959	Age
gamma-CEHC	Cofactors and vitamins	Tocopherol metabolism	0.0271667	0.0256193	0.175111	-0.00393333	-0.00370929	0.820602	0.105267	0.0992707	0.567217	-0.138517	-0.130627	0.472165	dU-Na
gamma-CEHC glucuronide*	Cofactors and vitamins	Tocopherol metabolism	0.109733	0.166464	0.578459	0	0	0.556602	0	0	0.955265	-0.0677	-0.1027	0.279687	No significant covariates
gamma-tocopherol/beta-tocopherol	Cofactors and vitamins	Tocopherol metabolism	-0.05525	-0.0522064	0.867546	-0.0083	-0.00784277	0.770621	-0.0549	-0.0518756	0.189598	0.0374333	0.0353712	0.666195	No significant covariates
bilirubin (Z,Z)	Cofactors and vitamins	Hemoglobin and porphyrin metabolism	-0.0566333	-0.0590484	0.463946	-0.0375333	-0.0391339	0.192809	0.0448	0.0467105	0.118062	0.02145	0.0223647	0.885665	No significant covariates
bilirubin (E,E)*	Cofactors and vitamins	Hemoglobin and porphyrin metabolism	0.01005	0.0107948	0.799658	-0.0804	-0.0863588	0.0726963	0.0117	0.0125671	0.394628	0.00448333	0.00481561	0.885665	No significant covariates
bilirubin (E,Z or Z,E)*	Cofactors and vitamins	Hemoglobin and porphyrin metabolism	-0.0247833	-0.0251174	0.509348	-0.0227	-0.023006	0.800509	0.0444	0.0449985	0.0305393	-0.03485	-0.0353198	0.472165	Age
biliverdin	Cofactors and vitamins	Hemoglobin and porphyrin metabolism	-0.09615	-0.103498	0.463946	-0.0661	-0.0711518	0.13788	0.0164	0.0176534	0.494105	0.0237	0.0255113	0.85613	No significant covariates
I-urobilinogen	Cofactors and vitamins	Hemoglobin and porphyrin metabolism	0	0	0.306624	0	0	0.522781	0	0	0.177293	0	0	0.437967	Age, Smoking
retinol (Vitamin A)	Cofactors and vitamins	Vitamin A metabolism	-0.0285833	-0.0288721	0.0219409	0.0708667	0.0715825	0.000339689	0.0997333	0.100741	0.000270261	0.0171333	0.0173064	0.320203	S-Gluc
pyridoxine (Vitamin B6)	Cofactors and vitamins	Vitamin B6 metabolism	0	0	0.317311	0	0	0.317311	0	0	0.317311	0	0	0.317311	Smoking
pyridoxal	Cofactors and vitamins	Vitamin B6 metabolism	0	0	0.317311	0	0	0.317311	0	0	0.317311	0	0	1	No significant covariates
pyridoxate	Cofactors and vitamins	Vitamin B6 metabolism	-0.0626833	-0.0603014	0.380276	0.0259333	0.0249479	0.347484	0.0343333	0.0330287	0.922182	-0.0348833	-0.0335578	0.13189	S-Creat
hippurate	Xenobiotics	Benzoate metabolism	-0.09595	-0.0961038	0.509348	-0.126167	-0.126369	0.70226	-0.092	-0.0921474	0.53002	-0.291867	-0.292334	0.0434517	Smoking
2-hydroxyhippurate (salicylurate)	Xenobiotics	Benzoate metabolism	0	0	0.416226	-0.0214333	-0.0242568	0.272465	0	0	0.521445	-0.078	-0.0882752	0.148353	No significant covariates
3-hydroxyhippurate	Xenobiotics	Benzoate metabolism	0.0422167	0.0279303	0.616844	-0.114733	-0.0759069	0.572966	0.00383333	0.00253611	0.402424	-0.0170667	-0.0112912	0.569413	No significant covariates
4-hydroxyhippurate	Xenobiotics	Benzoate metabolism	0.0246667	0.0220042	0.5187	0.0226	0.0201606	0.211124	0.0583667	0.0520666	0.635165	0.0178667	0.0159382	0.865954	No significant covariates
catechol sulfate	Xenobiotics	Benzoate metabolism	-0.0915667	-0.0875649	0.844782	0.0023	0.00219948	0.891772	-0.055	-0.0525963	0.605616	0.0174333	0.0166714	0.621381	Age
O-methylcatechol sulfate	Xenobiotics	Benzoate metabolism	-0.0455333	-0.0488398	0.844782	0.00496667	0.00532733	0.922577	0.0052	0.0055776	0.944373	-0.0288	-0.0308913	0.684471	Age
3-methyl catechol sulfate (1)	Xenobiotics	Benzoate metabolism	-0.144267	-0.144802	0.41257	0.188	0.188698	0.141352	0.0926	0.0929439	0.258327	0.0151333	0.0151895	0.807369	Age
3-methyl catechol sulfate (2)	Xenobiotics	Benzoate metabolism	-0.104183	-0.174161	0.394372	0	0	0.464361	0	0	0.730875	-0.03255	-0.0544132	0.371793	Age
4-methylcatechol sulfate	Xenobiotics	Benzoate metabolism	0.0331833	0.0304686	0.528139	-0.203833	-0.187158	0.360946	-0.0405333	-0.0372173	0.167112	-0.108833	-0.0999296	0.0811136	Age, BMI
2-ethylphenylsulfate	Xenobiotics	Benzoate metabolism	0	0	0.353258	0	0	0.68189	0	0	0.847586	0	0	0.369525	Smoking
3-ethylphenylsulfate	Xenobiotics	Benzoate metabolism	-0.134467	-0.282493	0.334781	0.0598333	0.1257	0.388836	-0.165933	-0.348599	0.124753	-0.116917	-0.245623	0.560942	No significant covariates
4-ethylphenylsulfate	Xenobiotics	Benzoate metabolism	-0.145133	-0.134682	0.420891	0.09655	0.0895973	0.581819	-0.0553333	-0.0513487	0.76948	-0.112533	-0.10443	0.441908	BMI, S-Creat
4-vinylphenol sulfate	Xenobiotics	Benzoate metabolism	-0.0296667	-0.0290935	0.833447	0.0383	0.0375601	0.741069	-0.0109	-0.0106894	0.801667	0.0335333	0.0328855	0.419962	BMI, Smoking
3-methoxycatechol sulfate (1)	Xenobiotics	Benzoate metabolism	-0.167017	-0.14403	0.0290658	0.0206667	0.0178222	0.716668	-0.0943	-0.0813211	0.780168	-0.0216667	-0.0186846	0.75088	No significant covariates
3-methoxycatechol sulfate (2)	Xenobiotics	Benzoate metabolism	-0.0657333	-0.113509	0.0139203	0	0	0.599936	0	0	0.893644	0	0	0.202743	No significant covariates
methyl-4-hydroxybenzoate sulfate	Xenobiotics	Benzoate metabolism	-0.21785	-0.141049	0.429309	-0.1978	-0.128067	0.617852	0.00213333	0.00138125	0.955485	-0.236067	-0.152843	0.712234	BMI, dU-Na
propyl 4-hydroxybenzoate sulfate	Xenobiotics	Benzoate metabolism	0	0	0.917632	0	0	0.717218	0	0	0.469113	0	0	0.64166	BMI
caffeine	Xenobiotics	Xanthine metabolism	-0.0291	-0.0271202	0.404348	0.0744	0.0693383	0.201815	0.0894667	0.0833799	0.645147	-0.0186	-0.0173346	0.925286	Smoking
paraxanthine	Xenobiotics	Xanthine metabolism	0.0280833	0.026315	0.959518	0.0307333	0.0287981	0.192809	0.133533	0.125125	0.0491078	-0.00526667	-0.00493503	0.846327	Smoking
theobromine	Xenobiotics	Xanthine metabolism	-0.139967	-0.13817	0.320512	0.122767	0.121191	0.127857	0.0205667	0.0203027	0.790898	0.155267	0.153274	0.0747864	Smoking
theophylline	Xenobiotics	Xanthine metabolism	-0.0193167	-0.0182733	0.994214	0.0172667	0.016334	0.327898	0.126867	0.120014	0.061488	-0.07195	-0.0680636	0.684471	Smoking
1-methylurate	Xenobiotics	Xanthine metabolism	-0.0955667	-0.0892063	0.149027	0.0219667	0.0205047	0.347484	0.127867	0.119357	0.0176754	-0.1093	-0.102026	0.105399	No significant covariates
1,3-dimethylurate	Xenobiotics	Xanthine metabolism	-0.1016	-0.0939957	0.248939	0.0328333	0.0303759	0.480045	0.0866667	0.0801801	0.0255622	-0.12315	-0.113933	0.100128	Smoking
1,7-dimethylurate	Xenobiotics	Xanthine metabolism	-0.0328333	-0.0333774	0.616844	0.136833	0.139101	0.042562	0.127367	0.129477	0.0634515	0.00805	0.00818339	0.449366	Smoking
3,7-dimethylurate	Xenobiotics	Xanthine metabolism	-0.176133	-0.182484	0.0528611	0.1875	0.19426	0.0399854	0.171333	0.177511	0.402424	0.0592167	0.0613517	0.268478	dU-Na
1,3,7-trimethylurate	Xenobiotics	Xanthine metabolism	-0.10375	-0.0955165	0.271445	0.0890667	0.0819984	0.201629	0.107933	0.0993678	0.20968	-0.139017	-0.127984	0.459742	Smoking
1-methylxanthine	Xenobiotics	Xanthine metabolism	-0.138183	-0.142575	0.0546622	0.104733	0.108062	0.158146	0.0287	0.0296121	0.528139	-0.12325	-0.127167	0.135127	No significant covariates
3-methylxanthine	Xenobiotics	Xanthine metabolism	-0.20715	-0.201861	0.0780648	0.253633	0.247158	0.00689615	-0.00976667	-0.00951731	0.737685	0.0619833	0.0604008	0.16327	Smoking, S-Gluc
7-methylxanthine	Xenobiotics	Xanthine metabolism	-0.119083	-0.113673	0.0780648	0.138867	0.132557	0.13788	-0.0371667	-0.0354779	0.878	0.0766333	0.0731513	0.285041	Smoking, S-Gluc
5-acetylamino-6-amino-3-methyluracil	Xenobiotics	Xanthine metabolism	-0.0994167	-0.190198	0.0493567	0	0	0.833447	-0.00806667	-0.0154327	0.5187	0.0358667	0.0686181	0.418291	Age
5-acetylamino-6-formylamino-3-methyluracil	Xenobiotics	Xanthine metabolism	-0.07195	-0.0703117	0.144984	0.0116333	0.0113684	0.38229	0.0393333	0.0384377	0.404348	-0.0170167	-0.0166292	0.535962	No significant covariates
cotinine	Xenobiotics	Tobacco metabolite	0	0	0.278707	0	0	0.753152	0	0	0.432768	0	0	0.214602	Age, Smoking, S-Gluc
hydroxycotinine	Xenobiotics	Tobacco metabolite	0	0	1.40786e-07	0	0	0.00772317	0	0	0.00240826	0	0	1.15043e-06	Age, Smoking, S-Gluc
cotinine N-oxide	Xenobiotics	Tobacco metabolite	0	0	0.345448	0	0	0.498962	0	0	0.865772	0	0	0.12819	Smoking, S-Gluc
3-hydroxycotinine glucuronide	Xenobiotics	Tobacco metabolite	0	0	0.345231	0	0	0.916512	0	0	0.916512	0	0	0.172955	Smoking, S-Gluc
2-piperidinone	Xenobiotics	Food component/plant	-0.118283	-0.101924	0.0387743	-0.118467	-0.102082	0.155916	0.0361333	0.031136	0.737685	-0.1425	-0.122792	0.0878685	No significant covariates
2,3-dihydroxyisovalerate	Xenobiotics	Food component/plant	-0.2946	-0.203032	0.0665742	-0.1523	-0.104962	0.246141	-0.1826	-0.125844	0.209134	0.00426667	0.0029405	0.648114	No significant covariates
2-isopropylmalate	Xenobiotics	Food component/plant	-0.130367	-0.103515	0.0162293	-0.0848333	-0.0673601	0.264251	-0.0147	-0.0116722	0.867008	-0.04315	-0.0342623	0.253242	No significant covariates
betonicine	Xenobiotics	Food component/plant	-0.46495	-0.201548	0.566753	-0.155667	-0.0674787	0.654829	0.012	0.00520179	0.922182	-0.240533	-0.104267	0.195621	BMI
gluconate	Xenobiotics	Food component/plant	0.0346	0.034092	0.509348	0.00126667	0.00124807	0.581819	0.0634	0.0624692	0.258327	0.00676667	0.00666732	0.586504	No significant covariates
alliin	Xenobiotics	Food component/plant	0	0	0.127088	-0.0333333	-0.102218	0.001648	0	0	0.258824	-0.0677	-0.207605	0.00984214	S-Creat
N-acetylalliin	Xenobiotics	Food component/plant	0	0	0.101106	0	0	0.00723749	0	0	0.605118	0	0	0.0124685	S-Creat
cinnamoylglycine	Xenobiotics	Food component/plant	-0.0001	-9.38791e-05	0.509348	-0.197333	-0.185255	0.00427237	0.0815	0.0765115	0.922182	-0.0408	-0.0383027	0.152173	Age, Smoking, S-Creat, S-Gluc
dihydroferulic acid	Xenobiotics	Food component/plant	-0.0789833	-0.0673919	0.364728	-0.0265667	-0.0226678	0.512856	-0.156433	-0.133476	0.933271	-0.0956833	-0.0816411	0.378043	No significant covariates
ergothioneine	Xenobiotics	Food component/plant	0.0265667	0.0268161	0.261044	0.0471333	0.0475758	0.0271468	0.0204333	0.0206251	0.0763473	0.0628167	0.0634063	0.0155436	S-Creat
erythritol	Xenobiotics	Food component/plant	-0.1079	-0.10243	0.0203195	0.0395667	0.0375609	0.230665	-0.00796667	-0.00756281	0.748237	-0.0141833	-0.0134643	0.552563	S-Gluc
ferulic acid 4-sulfate	Xenobiotics	Food component/plant	-0.05985	-0.0762712	0.623919	0.0116667	0.0148677	0.394628	0.125933	0.160486	0.62709	-0.0892	-0.113674	0.141352	No significant covariates
homostachydrine*	Xenobiotics	Food component/plant	-0.183417	-0.180138	0.102784	0.194767	0.191285	0.0511484	-0.0996333	-0.0978524	0.966606	-0.0612167	-0.0601224	0.487711	No significant covariates
methyl indole-3-acetate	Xenobiotics	Food component/plant	-0.0179833	-0.0177403	0.455144	-0.0218333	-0.0215383	0.81054	0.153933	0.151853	0.0106565	-0.06255	-0.0617046	0.398671	S-Creat
N-(2-furoyl)glycine	Xenobiotics	Food component/plant	-0.10795	-0.0762574	0.184523	0.00203333	0.00143638	0.636227	0.0289667	0.0204625	0.889016	-0.0681167	-0.0481186	0.178902	No significant covariates
piperine	Xenobiotics	Food component/plant	-0.107283	-0.175357	0.722361	0	0	0.170542	-0.0468333	-0.0765501	0.862264	0.06225	0.101749	0.0497125	No significant covariates
quinate	Xenobiotics	Food component/plant	-0.12345	-0.123032	0.0911208	0.0981333	0.0978008	0.134474	-0.0247667	-0.0246827	0.822146	-0.0435333	-0.0433858	0.427206	Age
saccharin	Xenobiotics	Food component/plant	0	0	0.278707	0	0	0.777565	0	0	0.700703	0	0	0.280531	No significant covariates
S-allylcysteine	Xenobiotics	Food component/plant	-0.124917	-0.179762	0.0214499	-0.317633	-0.457092	0.000608379	-0.0661667	-0.0952175	0.426545	0	0	0.571573	S-Creat
solanidine	Xenobiotics	Food component/plant	0	0	0.324612	-0.0005	-0.00171116	0.165027	0	0	0.642004	0	0	0.429968	No significant covariates
stachydrine	Xenobiotics	Food component/plant	-0.111567	-0.0913358	0.700748	0.0379	0.0310274	0.179854	0.220567	0.18057	0.0327516	-0.052	-0.0425706	0.535962	No significant covariates
tartarate	Xenobiotics	Food component/plant	-0.08115	-0.0774702	0.161672	-0.0299	-0.0285442	0.636227	-0.114067	-0.108894	0.0634515	-0.0550333	-0.0525378	0.0855682	S-Creat
theanine	Xenobiotics	Food component/plant	-0.00215	-0.0217172	0.209777	-0.00116667	-0.0117845	0.367354	-0.00116667	-0.0117845	0.262299	0	0	0.447624	Age, S-Creat
thymol sulfate	Xenobiotics	Food component/plant	-0.25675	-0.225794	0.0911208	-0.3921	-0.344825	0.0315072	-0.269433	-0.236948	0.3356	-0.171517	-0.150837	0.128796	BMI
4-allylphenol sulfate	Xenobiotics	Food component/plant	-0.29445	-0.235485	0.153155	0.0366	0.0292706	0.309043	-0.127933	-0.102314	0.146691	-0.0125167	-0.0100101	0.995012	BMI
methyl glucopyranoside (alpha + beta)	Xenobiotics	Food component/plant	-0.1737	-0.171878	0.342164	0.0469667	0.046474	0.711894	-0.0264333	-0.0261561	0.605621	-0.00136667	-0.00135233	0.702935	No significant covariates
4-vinylguaiacol sulfate	Xenobiotics	Food component/plant	-0.0845333	-0.0904293	0.322288	-0.0183	-0.0195764	0.640144	-0.0183	-0.0195764	0.634632	-0.0149167	-0.0159571	0.946417	No significant covariates
pyrraline	Xenobiotics	Food component/plant	0.07655	0.0750711	0.586555	-0.178333	-0.174888	0.922577	0.0698	0.0684515	1	0.0366	0.0358929	0.345156	S-Creat, S-Gluc
umbelliferone sulfate	Xenobiotics	Food component/plant	0.00166667	0.00215722	0.479581	-0.00906667	-0.0117353	0.80342	0	0	0.185178	-0.0213	-0.0275692	0.315013	S-Creat
eugenol sulfate	Xenobiotics	Food component/plant	-0.02415	-0.0188569	0.734277	-0.150833	-0.117774	0.0401627	0.192167	0.150048	0.645147	-0.08945	-0.0698446	0.686772	BMI, Smoking, S-Creat
isoeugenol sulfate	Xenobiotics	Food component/plant	-0.0204667	-0.0484418	0.964371	-0.0615333	-0.145641	0.667225	-0.203033	-0.480552	0.0588697	-0.11375	-0.269231	0.429309	S-Creat
tartronate (hydroxymalonate)	Xenobiotics	Bacterial/fungal	-0.0857333	-0.0834144	0.0280137	0.0653667	0.0635986	0.327898	0.0202333	0.0196861	0.43452	-0.0484167	-0.0471071	0.204393	No significant covariates
2-hydroxyacetaminophen sulfate*	Xenobiotics	Drug	0	0	0.0678892	0	0	0.345231	0	0	0.465209	0	0	0.68583	Smoking
2-methoxyacetaminophen sulfate*	Xenobiotics	Drug	0	0	0.317311	0	0	0.317311	0	0	0.317311	0	0	0.317311	Age
3-(cystein-S-yl)acetaminophen*	Xenobiotics	Drug	0	0	1	0	0	1	0	0	1	0	0	1	No significant covariates
3-(N-acetyl-L-cystein-S-yl) acetaminophen	Xenobiotics	Drug	0	0	1	0	0	1	0	0	1	0	0	1	No significant covariates
4-acetaminophen sulfate	Xenobiotics	Drug	0	0	0.0135889	0	0	0.000404925	0	0	0.000403183	0	0	0.00213027	BMI, Smoking
4-acetamidophenol	Xenobiotics	Drug	0	0	0.108809	0	0	0.108809	0	0	0.465209	0	0	0.465209	Smoking
4-acetamidophenylglucuronide	Xenobiotics	Drug	0	0	0.179712	0	0	1	0	0	0.179712	0	0	0.179712	Smoking
2-methoxyacetaminophen glucuronide*	Xenobiotics	Drug	0	0	1	0	0	1	0	0	1	0	0	1	No significant covariates
salicyluric glucuronide*	Xenobiotics	Drug	0	0	0.0629791	0	0	0.441268	0	0	0.0909689	0	0	0.444587	No significant covariates
2-hydroxyibuprofen	Xenobiotics	Drug	0	0	3.47141e-06	0	0	0.0024634	0	0	0.000404925	0	0	0.000259698	No significant covariates
carboxyibuprofen	Xenobiotics	Drug	0	0	0.120839	0	0	0.569494	0	0	0.472399	0	0	0.605095	No significant covariates
3-hydroxyquinine	Xenobiotics	Drug	0	0	1.12364e-09	0	0	1.12364e-09	0	0	1.12364e-09	0	0	1.12364e-09	No significant covariates
4-acetylphenol sulfate	Xenobiotics	Drug	-0.00808333	-0.0109352	0.879284	0	0	0.755646	0	0	0.823265	0	0	0.949892	BMI, S-Creat
6-oxopiperidine-2-carboxylic acid	Xenobiotics	Drug	-0.00991667	-0.00958966	0.867544	-0.112267	-0.108565	0.141352	0.0695333	0.0672404	0.194351	-0.0128167	-0.012394	0.675309	S-Creat
4-hydroxycoumarin	Xenobiotics	Drug	-0.0129167	-0.0173169	0.387543	0	0	0.237231	0.1414	0.18957	0.108123	-0.1451	-0.19453	0.509348	Smoking
desmethylnaproxen	Xenobiotics	Drug	0	0	1	0	0	1	0	0	1	0	0	1	No significant covariates
desmethylnaproxen sulfate	Xenobiotics	Drug	0	0	1	0	0	1	0	0	1	0	0	1	No significant covariates
famotidine	Xenobiotics	Drug	0	0	1	0	0	1	0	0	1	0	0	1	No significant covariates
fexofenadine	Xenobiotics	Drug	0	0	0.317311	0	0	0.317311	0	0	0.317311	0	0	0.317311	No significant covariates
hydrochlorothiazide	Xenobiotics	Drug	0	0	1	0	0	1	0.8978	8.78474	7.7367e-08	0	0	1	No significant covariates
hydroquinone sulfate	Xenobiotics	Drug	-0.2458	-0.222242	0.0732883	-0.0757	-0.0684448	0.790512	-0.254267	-0.229898	0.171441	-0.0955833	-0.0864225	0.187123	No significant covariates
naproxen	Xenobiotics	Drug	0	0	0.317311	0	0	1	0	0	1	0	0	1	No significant covariates
quinine	Xenobiotics	Drug	0	0	1.70796e-09	0	0	9.48811e-07	0	0	1.63238e-06	0	0	1.50368e-09	No significant covariates
salicylate	Xenobiotics	Drug	0.00105	0.000980392	0.428343	-0.110833	-0.103486	0.0675471	-0.0585	-0.0546218	0.988429	-0.0206	-0.0192344	0.220739	BMI, Smoking, S-Creat
2-acetamidophenol sulfate	Xenobiotics	Drug	-0.149267	-0.167227	0.248494	0	0	0.729619	-0.0141667	-0.0158712	0.479581	0	0	0.667225	No significant covariates
sulfate*	Xenobiotics	Chemical	-0.00945	-0.00936107	0.267247	0.0459667	0.0455341	0.116886	0.0816333	0.0808651	0.000597097	-0.0239833	-0.0237576	0.113715	S-Creat
O-sulfo-L-tyrosine	Xenobiotics	Chemical	-0.0349333	-0.0347319	0.711526	-0.00786667	-0.0078213	0.636227	0.0190667	0.0189567	0.645147	-0.0440333	-0.0437794	0.242366	S-Creat
ethyl glucuronide	Xenobiotics	Chemical	-0.0791667	-0.100376	0.00049982	-0.0681667	-0.0864291	0.00459836	-0.134833	-0.170956	9.56826e-05	-0.195083	-0.247348	8.63894e-06	S-Gluc
2-aminophenol sulfate	Xenobiotics	Chemical	-0.246433	-0.189637	0.0348514	-0.0530333	-0.0408106	0.388836	-0.1614	-0.124202	0.494105	-0.0909833	-0.0700141	0.464496	No significant covariates
S-(3-hydroxypropyl)mercapturic acid (HPMA)	Xenobiotics	Chemical	0	0	0.0678892	0	0	0.715001	0	0	0.0678892	0	0	0.500184	Smoking
EDTA	Xenobiotics	Chemical	0.0203833	0.0203691	0.137151	0.0121667	0.0121582	0.396008	0.0294667	0.0294461	0.476648	0.0288833	0.0288631	0.182978	Age, dU-Na
iminodiacetate (IDA)	Xenobiotics	Chemical	0.00673333	0.00671922	0.334845	-0.0147667	-0.0147357	0.820602	0.00946667	0.00944683	0.328643	0.0126	0.0125736	0.268469	Age, S-Creat, dU-Na
lanthionine	Xenobiotics	Chemical	-0.071	-0.0663118	0.342164	0.0319333	0.0298247	0.586265	0.0861	0.0804147	0.744196	0.111217	0.103873	0.0926187	S-Creat, dU-Na
phenylcarnitine*	Xenobiotics	Chemical	0.0423167	0.049257	0.215161	0	0	0.647799	0	0	0.825912	0	0	0.758836	Smoking
succinimide	Xenobiotics	Chemical	-0.03005	-0.0510447	0.678235	0	0	0.301758	-0.0848667	-0.144159	0.890421	0.00126667	0.00215163	0.315247	S-Gluc
N-methylpipecolate	Xenobiotics	Chemical	-0.1976	-0.194087	0.000969374	-0.0301	-0.0295649	0.262331	0.1181	0.116	0.357035	-0.02625	-0.0257833	0.577929	Age
4-methylbenzenesulfonate	Xenobiotics	Chemical	-0.0720167	-0.0678251	0.064452	-0.0693	-0.0652665	0.396008	-0.0327333	-0.0308282	0.298498	-0.0538167	-0.0506844	0.384845	No significant covariates
4-hydroxychlorothalonil	Xenobiotics	Chemical	-0.0343	-0.0382173	0.404348	0.0126	0.014039	0.820602	0.0751667	0.0837512	0.128236	-0.0426167	-0.0474838	0.13189	BMI, S-Creat, dU-Na
1,2,3-benzenetriol sulfate (2)	Xenobiotics	Chemical	-0.309783	-0.289734	0.0207164	0.000733333	0.000685871	0.777739	-0.211133	-0.197469	0.0756458	-0.0598	-0.0559297	0.456208	No significant covariates
3-hydroxypyridine sulfate	Xenobiotics	Chemical	-0.1232	-0.0920571	0.0511099	0.01945	0.0145334	0.29092	-0.0407667	-0.0304615	0.6154	-0.0348667	-0.026053	0.358085	No significant covariates
Plasma metabolite level change is presented as relative units: the median of all analyzed samples was set to 1.
(1), (2) or (3) after a biochemical name indicates structurally similar molecules that generate identical MS/MS fragmentation (but differ in their retention times) that also differ in the location of an R group (e.g., sulfate, methyl or acetyl group). An asterisk (*) after a biochemical name indicates a compound that has not been officially confirmed based on a standard, but we are confident in i…
